# Supplementary material for: SV-HotSpot: detection and visualization of hotspots targeted by structural variants associated with gene expression
Source: Sci Rep. 2020 Sep 28;10:15890. doi: 10.1038/s41598-020-71168-7 (PMC7522247; doi:10.1038/s41598-020-71168-7)
Supplement: Supplementary file 1 — Supplementary Tables. [file 41598_2020_71168_MOESM1_ESM.xlsx]

## Sheet: S1
Table S1. Genes whose expression was associated with nearby structural variant hotspots (peaks)
Rank	Gene	Peak.Name	Peak.Locus	Combined.PValue	FDR	Expression.Change.With.Peak.SV	SV.Types.Associated.With.Expression (SV - significant when all SV types are used in comparison)	COSMIC.Hallmark	COSMIC.Tier	COSMIC.Role.In.Cancer	COSMIC.Cancer.Types
1	ERG	p21.1.2	chr21:38430000-41440000	1.12979e-70	9.96817e-67	Upregulated	BND,DEL,DUP,INV,SV	Yes	1	oncogene, fusion	Ewing sarcoma, prostate, AML
2	PTEN	p10.92.1	chr10:87750000-88060000	1.43777e-61	6.34271e-58	Downregulated	BND,DEL,DUP,INV,SV	Yes	1	TSG	glioma, prostate, endometrial
3	ATAD1	p10.92.1	chr10:87750000-88060000	4.83385e-23	8.52981e-20	Downregulated	BND,DEL,DUP,INV,SV
4	CLASP2	p3.37.1	chr3:33960000-34120000	2.35109e-19	2.30486e-16	Upregulated	DEL,DUP,SV
5	AR	pX.55.1	chrX:66780000-66970000	1.58957e-18	1.36309e-15	Upregulated	BND,DEL,DUP,INV,SV	Yes	1	oncogene	prostate
6	ETV1	p7.6.1	chr7:13770000-14170000	1.69942e-18	1.36309e-15	Upregulated	BND,DEL,SV		1	oncogene, fusion	Ewing sarcoma, prostate
7	TP53	p17.5.1	chr17:7590000-7780000	3.11818e-16	2.11629e-13	Downregulated	BND,DEL,SV	Yes	1	oncogene, TSG, fusion	breast, colorectal, lung, sarcoma, adrenocortical, glioma, Spitzoid tumour, multiple other tumour types
8	CDS1	p4.102.1	chr4:83730000-83890000	3.39231e-13	1.10853e-10	Downregulated	DEL,DUP,SV
9	CBLB	p3.129.1	chr3:106230000-106510000	1.47693e-12	3.94878e-10	Upregulated	DEL,SV	Yes	1	TSG	AML
10	IL6ST	p5.56.4	chr5:55470000-61120000	1.58778e-12	3.96896e-10	Downregulated	BND,DEL,DUP,INV,SV	Yes	1	oncogene	hepatocellular carcinoma
11	KMT2A	p11.144.1	chr11:116610000-118900000	1.74264e-12	4.15548e-10	Downregulated	BND,DUP,SV		1	oncogene, fusion	AML, ALL
12	RAD21	p8.137.1	chr8:115200000-116950000	2.56274e-12	5.7977e-10	Upregulated	BND,DEL,DUP,SV	Yes	1	oncogene, TSG	AML, endometrium, colorectal, lung
13	TRAK1	p3.46.1	chr3:41550000-41680000	3.22176e-12	7.10641e-10	Upregulated	DEL,DUP,SV
14	TMPRSS2	p21.1.1	chr21:41370000-41590000	6.02996e-12	1.20914e-09	Downregulated	BND,DEL,SV	Yes	1	fusion	prostate
15	CMTM7	p3.34.1	chr3:32430000-32890000	1.26182e-11	2.2266e-09	Upregulated	DEL,DUP,SV
16	MYO1B	p2.256.1	chr2:191160000-191470000	6.14208e-11	9.03193e-09	Upregulated	DEL,DUP,SV
17	ANKRD28	p3.17.1	chr3:15660000-15820000	6.52157e-11	9.43276e-09	Upregulated	BND,SV
18	APOC1	p19.44.1	chr19:44850000-45100000	2.19329e-10	2.65087e-08	Upregulated	DUP,SV
19	HSPA9	p5.124.1	chr5:138690000-139000000	4.22376e-10	4.43645e-08	Downregulated	DEL,DUP,SV
20	UTP20	p12.101.1	chr12:100980000-101230000	9.9497e-10	9.24065e-08	Upregulated	DUP,SV
21	MIPOL1	p14.12.1	chr14:37500000-37660000	1.45483e-09	1.2836e-07	Upregulated	BND,DUP,SV
22	LCP1	p13.32.1	chr13:46110000-48610000	1.64207e-09	1.42039e-07	Downregulated	BND,DEL,DUP,SV		2	fusion	NHL
23	LCLAT1	p2.39.1	chr2:30480000-30580000	2.01791e-09	1.69562e-07	Upregulated	DEL,DUP,SV
24	CNOT10	p3.34.1	chr3:32430000-32890000	2.72127e-09	2.1827e-07	Upregulated	DUP,SV
25	POTEKP	p2.180.4	chr2:132270000-132430000	2.821e-09	2.24232e-07	Upregulated	DEL,DUP,SV
26	SNORA9	p7.46.1	chr7:44910000-45070000	2.96963e-09	2.33938e-07	Upregulated	DEL,DUP,SV
27	YPEL5	p2.38.1	chr2:30060000-30340000	3.12943e-09	2.36675e-07	Upregulated	DEL,DUP
28	GID4	p17.26.1	chr17:17970000-18430000	5.94287e-09	4.22855e-07	Upregulated	DEL,DUP,INV
29	TM2D2	p8.48.1	chr8:39120000-39310000	6.37656e-09	4.46511e-07	Upregulated	DEL,DUP,SV
30	KTN1	p14.31.1	chr14:54630000-55510000	6.85814e-09	4.65457e-07	Downregulated	DEL,DUP		1	fusion	papillary thyroid
31	NDUFB9	p8.145.3	chr8:124110000-124480000	8.15005e-09	5.26173e-07	Upregulated	DEL,DUP,SV
32	USP11	pX.35.1	chrX:47160000-47320000	8.73936e-09	5.54729e-07	Downregulated	DEL,DUP,SV
33	ANKRD46	p8.119.2	chr8:100470000-100690000	1.61542e-08	9.56565e-07	Upregulated	DUP,SV
34	SRSF5	p14.49.1	chr14:69450000-69640000	1.74315e-08	1.00521e-06	Downregulated	DEL,SV
35	ADAM9	p8.46.1	chr8:38790000-38980000	2.87461e-08	1.55599e-06	Upregulated	DEL,DUP,SV
36	ELOVL5	p6.72.1	chr6:53430000-53740000	3.40426e-08	1.75648e-06	Upregulated	DUP,SV
37	HMGN2P46	p15.25.1	chr15:45240000-47290000	3.76678e-08	1.87764e-06	Downregulated	DEL,DUP,SV		2	fusion	prostate
38	BAZ2A	p12.60.1	chr12:56550000-57010000	5.14915e-08	2.48256e-06	Downregulated	DEL
39	ETV4	p17.55.2	chr17:43260000-43870000	6.92966e-08	3.1679e-06	Upregulated	BND,INV,SV		1	oncogene, fusion	Ewing sarcoma, prostate carcinoma
40	ASB8	p12.50.1	chr12:48000000-48220000	7.05568e-08	3.19935e-06	Downregulated	DEL
41	PALM2-AKAP2	p9.116.1	chr9:110160000-110350000	7.13759e-08	3.21301e-06	Downregulated	DEL
42	ZNF503	p10.74.1	chr10:77010000-77200000	8.14148e-08	3.55243e-06	Upregulated	DEL,SV
43	APOA2	p1.182.1	chr1:161070000-161230000	8.67074e-08	3.67068e-06	Downregulated	DEL,DUP,SV
44	HLA-DQB1	p6.52.1	chr6:32430000-32680000	8.84253e-08	3.71513e-06	Downregulated	DUP,SV
45	AKAP2	p9.116.1	chr9:110160000-110350000	9.7754e-08	3.99298e-06	Downregulated	DEL
46	RB1	p13.32.1	chr13:46110000-48610000	1.00895e-07	4.10228e-06	Downregulated	BND,DEL,SV	Yes	1	TSG	retinoblastoma, sarcoma, breast, small cell lung carcinoma
47	AXL	p19.40.1	chr19:41160000-41590000	1.03465e-07	4.1875e-06	Upregulated	DUP,SV
48	SKIV2L2	p5.56.2	chr5:55200000-55390000	1.08446e-07	4.36905e-06	Downregulated	BND,DEL,INV,SV
49	CLCN3	p4.201.1	chr4:169590000-169750000	1.12147e-07	4.45709e-06	Downregulated	DEL,DUP,SV
50	CDH10	p5.19.1	chr5:22470000-25120000	1.48616e-07	5.62762e-06	Downregulated	DUP		2	TSG	melanoma
51	UBR5	p8.120.1	chr8:102060000-103510000	1.57532e-07	5.9145e-06	Upregulated	DEL,DUP,SV	Yes	1	oncogene	mantle cell lymphoma, gastric, colorectal
52	RBBP5	p1.233.1	chr1:205170000-205390000	1.77876e-07	6.31394e-06	Upregulated	DUP,SV
53	GABBR1	p6.46.1	chr6:29640000-29800000	1.98975e-07	6.99424e-06	Downregulated	DEL,DUP,SV
54	GPNMB	p7.18.1	chr7:23160000-23350000	2.09265e-07	7.26909e-06	Downregulated	DUP,SV
55	JAK1	p1.56.3	chr1:63270000-65560000	2.13903e-07	7.34344e-06	Downregulated	BND,DUP,SV	Yes	1	oncogene, TSG	ALL
56	APOE	p19.44.1	chr19:44850000-45100000	2.20682e-07	7.51768e-06	Upregulated	DUP,SV
57	RAPH1	p2.278.1	chr2:203310000-203440000	2.51372e-07	8.34149e-06	Upregulated	DEL,SV
58	YTHDC1	p4.81.1	chr4:68190000-68440000	2.86569e-07	9.32988e-06	Downregulated	DUP,SV
59	CTNNA1	p5.124.1	chr5:138690000-139000000	3.30408e-07	1.06007e-05	Downregulated	DEL
60	RN7SK	p6.71.3	chr6:52830000-53110000	3.51679e-07	1.11614e-05	Upregulated	DEL,DUP,SV
61	INTS10	p8.29.2	chr8:19380000-19810000	3.65487e-07	1.15143e-05	Downregulated	DEL,DUP,SV
62	APOC4-APOC2	p19.44.1	chr19:44850000-45100000	3.66714e-07	1.15143e-05	Upregulated	DUP,SV
63	NXPE4	p11.141.1	chr11:114930000-115090000	3.99497e-07	1.24094e-05	Downregulated	DEL,SV
64	CISD2	p4.128.1	chr4:102870000-103030000	4.28103e-07	1.30247e-05	Downregulated	DEL,SV
65	PSMA3	p14.36.1	chr14:57900000-58210000	4.32807e-07	1.31225e-05	Downregulated	DUP,SV
66	APOC2	p19.44.1	chr19:44850000-45100000	4.55241e-07	1.37096e-05	Upregulated	DUP,SV
67	MRPL3	p3.159.2	chr3:131880000-132310000	4.55279e-07	1.37096e-05	Upregulated	BND
68	TGFBR2	p3.32.1	chr3:30540000-31960000	4.65719e-07	1.39763e-05	Upregulated	DUP,SV	Yes	1	TSG	head and neck, colorectal
69	ACTR10	p14.36.1	chr14:57900000-58210000	4.86751e-07	1.42678e-05	Downregulated	DUP,SV
70	PLD3	p19.36.1	chr19:40020000-40300000	6.14544e-07	1.69441e-05	Upregulated	DUP,SV
71	RAP2B	p3.187.1	chr3:152670000-152920000	6.1779e-07	1.69806e-05	Upregulated	DEL,SV
72	EDA2R	pX.56.1	chrX:67680000-67870000	6.20567e-07	1.70039e-05	Downregulated	DEL,DUP,SV
73	TLL1	p4.196.1	chr4:165810000-165970000	6.56456e-07	1.79172e-05	Upregulated	DEL,SV
74	KIAA1549	p7.163.1	chr7:136980000-139600000	6.84887e-07	1.8423e-05	Upregulated	DUP		2	fusion	pilocytic astrocytoma
75	NCKAP1	p2.248.1	chr2:185430000-185650000	7.77872e-07	2.03655e-05	Upregulated	DEL,SV
76	PBLD	p10.59.1	chr10:68070000-68440000	8.48196e-07	2.1882e-05	Upregulated	DEL,DUP,SV
77	ARID4A	p14.37.1	chr14:58350000-58660000	8.76196e-07	2.24729e-05	Downregulated	DEL,SV
78	SLC29A2	p11.76.1	chr11:66360000-66490000	9.0063e-07	2.28999e-05	Upregulated	DUP,SV
79	ZBTB41	p1.221.1	chr1:197160000-197440000	9.8213e-07	2.45477e-05	Upregulated	DUP
80	RPL27	p17.54.1	chr17:42930000-43240000	9.9174e-07	2.46482e-05	Downregulated	DEL,SV
81	MRPL24	p1.175.1	chr1:156660000-156880000	1.07139e-06	2.61128e-05	Downregulated	DEL,DUP,SV
82	TAS2R14	p12.8.1	chr12:10980000-11170000	1.16669e-06	2.81248e-05	Downregulated	DEL,SV
83	MINPP1	p10.92.2	chr10:87450000-87820000	1.17598e-06	2.82717e-05	Downregulated	BND,DEL,SV
84	MAX	p14.45.1	chr14:62610000-65800000	1.2461e-06	2.96343e-05	Downregulated	SV		1	TSG	pheochromocytoma, endometrioid carcinoma, colon carcinoma
85	CCDC117	p22.4.1	chr22:28590000-28750000	1.2643e-06	2.99863e-05	Upregulated	DUP
86	TMEM106C	p12.49.1	chr12:47820000-48010000	1.29924e-06	3.05686e-05	Downregulated	DUP,SV
87	MSRB2	p10.17.1	chr10:23010000-23170000	1.52811e-06	3.47487e-05	Upregulated	DEL,DUP,SV
88	AFF4	p5.120.1	chr5:132780000-132970000	1.56739e-06	3.53685e-05	Downregulated	DEL	Yes	1	oncogene, fusion	ALL
89	STAT3	p17.51.1	chr17:39690000-42520000	1.69051e-06	3.74758e-05	Downregulated	DUP		1	oncogene	T-cell large granular lymphocytic leukaemia
90	FOXA1	p14.12.1	chr14:37500000-37660000	1.77236e-06	3.90937e-05	Upregulated	DUP	Yes	1	oncogene	breast, prostate
91	DLX1	p2.224.1	chr2:171900000-172060000	1.78769e-06	3.93337e-05	Upregulated	DEL,SV
92	DHX29	p5.56.2	chr5:55200000-55390000	1.87802e-06	4.12182e-05	Downregulated	DUP,SV
93	RANBP2	p2.149.1	chr2:108210000-108550000	1.93341e-06	4.22238e-05	Upregulated	DUP,SV	Yes	1	TSG, fusion	inflammatory myofibroblastic tumour
94	MTHFD2L	p4.89.1	chr4:73740000-74050000	1.94942e-06	4.24685e-05	Downregulated	SV
95	ABI2	p2.278.1	chr2:203310000-203440000	1.97218e-06	4.28585e-05	Upregulated	DEL,SV
96	DENND1B	p1.224.1	chr1:198150000-198310000	2.0156e-06	4.35875e-05	Upregulated	DUP,SV
97	EXD2	p14.47.1	chr14:69090000-69220000	2.04972e-06	4.38949e-05	Downregulated	DEL
98	DAAM1	p14.40.1	chr14:59070000-59500000	2.06407e-06	4.40951e-05	Downregulated	DEL,SV
99	SLC48A1	p12.48.1	chr12:47610000-47770000	2.07081e-06	4.41323e-05	Downregulated	DEL,DUP,SV
100	MALT1	p18.57.1	chr18:56970000-59050000	2.16607e-06	4.56114e-05	Upregulated	DUP,SV		1	oncogene, fusion	MALT
101	EIF2B4	p2.36.1	chr2:27330000-27490000	2.20155e-06	4.62483e-05	Upregulated	DUP
102	ARHGEF38	p4.133.1	chr4:105180000-105370000	2.304e-06	4.74958e-05	Downregulated	SV
103	TBC1D4	p13.51.1	chr13:75000000-75460000	2.45159e-06	4.9725e-05	Downregulated	DEL,SV
104	VHL	p3.6.1	chr3:9900000-12700000	2.47984e-06	4.99535e-05	Upregulated	INV,SV	Yes	1	TSG	renal, haemangioma, pheochromocytoma
105	H2AFY	p5.122.1	chr5:135420000-135730000	2.53092e-06	5.06271e-05	Downregulated	DUP
106	RPS10	p6.57.1	chr6:34170000-34480000	2.7107e-06	5.29126e-05	Upregulated	DUP
107	NUDT9	p4.110.1	chr4:86790000-87160000	2.98521e-06	5.70198e-05	Downregulated	DEL,SV
108	ROBO1	p3.89.1	chr3:81300000-81460000	2.98573e-06	5.70198e-05	Upregulated	DUP,SV
109	IL18BP	p11.87.1	chr11:71760000-71980000	3.12253e-06	5.90939e-05	Downregulated	DEL
110	TAP1	p6.52.5	chr6:32760000-33010000	3.12783e-06	5.90939e-05	Downregulated	DEL,SV
111	NFE2L3	p7.20.1	chr7:24540000-24730000	3.28398e-06	6.1648e-05	Downregulated	SV
112	SNCA	p4.113.1	chr4:90540000-90640000	3.34709e-06	6.22908e-05	Upregulated	DUP,SV
113	UBE2D2	p5.126.1	chr5:139470000-139750000	3.35352e-06	6.22908e-05	Downregulated	DEL,DUP
114	LRIG3	p12.61.1	chr12:57000000-60790000	3.49497e-06	6.41084e-05	Upregulated	BND		1	TSG, fusion	NSCLC
115	CASP8	p2.271.1	chr2:201210000-201370000	3.64344e-06	6.6555e-05	Upregulated	DEL	Yes	1	TSG	hepatocellular, oral squamous cell, breast
116	GMNN	p6.35.1	chr6:24630000-24910000	3.79158e-06	6.86922e-05	Upregulated	DEL,DUP
117	DUSP16	p12.11.1	chr12:12600000-12820000	3.83498e-06	6.91943e-05	Downregulated	SV
118	SLC44A5	p1.80.1	chr1:75240000-75430000	4.23785e-06	7.52325e-05	Downregulated	DEL,SV
119	MAP2	p2.288.2	chr2:208530000-208990000	4.95432e-06	8.70757e-05	Upregulated	DEL,SV
120	KIF5B	p10.27.1	chr10:31830000-33070000	5.15051e-06	8.98082e-05	Downregulated	DEL,DUP,SV		1	fusion	NSCLC, Spitzoid tumour
121	RAP1GDS1	p4.119.1	chr4:98040000-98200000	5.80606e-06	0.000100052	Downregulated	DUP,SV	Yes	1	oncogene, fusion	T-ALL
122	USP4	p3.57.1	chr3:49260000-49420000	5.84356e-06	0.000100502	Upregulated	DUP
123	HECTD4	p12.120.1	chr12:112320000-112600000	5.89788e-06	0.000101239	Downregulated	DEL
124	COL3A1	p2.252.1	chr2:187290000-188590000	6.97371e-06	0.000117198	Upregulated	DUP,SV		2	fusion	lipoblastoma
125	SLC39A9	p14.49.1	chr14:69450000-69640000	7.14999e-06	0.000119478	Downregulated	DEL,SV
126	BCL9L	p11.144.2	chr11:118830000-118930000	8.62956e-06	0.000138939	Downregulated	SV	Yes	1	oncogene, TSG	colorectal cancer, endometrial carcinoma, gastric cancer
127	DSCC1	p8.141.1	chr8:120180000-120340000	9.40994e-06	0.000148107	Upregulated	DEL,DUP,SV
128	POTEE	p2.180.4	chr2:132270000-132430000	1.02279e-05	0.00015754	Upregulated	DUP
129	ATG4A	pX.113.1	chrX:107760000-108100000	1.05301e-05	0.000161297	Downregulated	DUP,SV
130	ASCC3	p6.136.1	chr6:100740000-100990000	1.12164e-05	0.000170038	Downregulated	DEL,SV
131	RNGTT	p6.126.1	chr6:88500000-88660000	1.13687e-05	0.000171432	Downregulated	DEL
132	RPL23P8	p7.15.1	chr7:20550000-20710000	1.25068e-05	0.000184836	Upregulated	DUP,SV
133	NCOA2	p8.89.1	chr8:66510000-70750000	1.25747e-05	0.000185449	Upregulated	DUP,INV,SV		1	oncogene, fusion	AML, chondrosarcoma, rhabdomyosarcoma
134	SNHG15	p7.46.1	chr7:44910000-45070000	1.29371e-05	0.000188979	Upregulated	DEL,DUP,SV
135	IPO9-AS1	p1.228.1	chr1:201720000-201970000	1.30076e-05	0.000189383	Upregulated	DEL,SV
136	RB1CC1	p8.66.1	chr8:53100000-53260000	1.33537e-05	0.00019283	Upregulated	DEL,SV
137	HLA-DRB1	p6.52.1	chr6:32430000-32680000	1.37757e-05	0.000197953	Downregulated	DUP
138	SIL1	p5.124.1	chr5:138690000-139000000	1.41546e-05	0.000203067	Downregulated	DEL
139	PORCN	pX.38.1	chrX:48450000-48610000	1.43258e-05	0.000205189	Downregulated	DEL,DUP,SV
140	C11orf74	p11.35.1	chr11:36180000-36640000	1.46649e-05	0.000209027	Upregulated	DUP,SV
141	KMT2C	p7.178.2	chr7:150810000-152140000	1.7024e-05	0.000236539	Downregulated	INV	Yes	1	TSG	medulloblastoma
142	SMAD4	p18.49.1	chr18:50550000-52660000	1.71978e-05	0.000238204	Upregulated	DUP		1	TSG	colorectal, pancreatic, small intestine
143	DCAF5	p14.48.1	chr14:69300000-69460000	1.87721e-05	0.000256387	Downregulated	DEL
144	RAD50	p5.119.1	chr5:132150000-132490000	1.94003e-05	0.000263743	Downregulated	DEL
145	OIP5-AS1	p15.19.1	chr15:41100000-41290000	2.23226e-05	0.000297961	Downregulated	DUP,SV
146	MIR6740	p1.229.1	chr1:201990000-202180000	2.26568e-05	0.000299389	Upregulated	DEL,SV
147	CGGBP1	p3.102.1	chr3:89550000-89710000	2.27799e-05	0.000300429	Upregulated	DUP,SV
148	HLA-DQA1	p6.52.1	chr6:32430000-32680000	2.33421e-05	0.000306469	Downregulated	DUP
149	NUCKS1	p1.234.3	chr1:205650000-205750000	2.46756e-05	0.000319696	Upregulated	DUP
150	SPIN4	pX.53.1	chrX:63240000-63370000	2.66007e-05	0.000340861	Downregulated	DEL,DUP,SV
151	ARID2	p12.42.1	chr12:41040000-45550000	2.80982e-05	0.000354665	Downregulated	DEL	Yes	1	TSG	hepatocellular carcinoma
152	PCDHB13	p5.128.1	chr5:141090000-141250000	2.83519e-05	0.000357355	Downregulated	SV
153	NACA	p12.60.1	chr12:56550000-57010000	2.85996e-05	0.000359451	Downregulated	DUP		2	fusion	NHL
154	POTEJ	p2.180.4	chr2:132270000-132430000	3.02399e-05	0.000377379	Upregulated	DUP
155	GPHN	p14.46.1	chr14:66090000-68140000	3.06409e-05	0.000380767	Downregulated	DEL		1	fusion	AL
156	TMEM65	p8.145.3	chr8:124110000-124480000	3.2949e-05	0.000402746	Upregulated	DUP,SV
157	BMPR2	p2.275.1	chr2:202260000-202540000	3.36387e-05	0.000407985	Upregulated	DEL,SV
158	ADH5	p4.121.1	chr4:98880000-99220000	3.42119e-05	0.000412366	Downregulated	DUP
159	SH3BGRL	pX.78.1	chrX:80640000-80800000	3.48458e-05	0.000418292	Downregulated	DEL,SV
160	PRKAA1	p5.35.1	chr5:40560000-40960000	3.52399e-05	0.000420164	Downregulated	DUP
161	TMEM106A	p17.54.1	chr17:42930000-43240000	3.61671e-05	0.000428325	Upregulated	INV
162	ARHGAP6	pX.3.1	chrX:11850000-12010000	3.63511e-05	0.000429927	Upregulated	BND,DEL,SV
163	TRMT12	p8.145.3	chr8:124110000-124480000	3.72735e-05	0.000437901	Upregulated	DEL,DUP,SV
164	NUS1	p6.158.1	chr6:117600000-117760000	3.79921e-05	0.000444567	Downregulated	DEL
165	APLNR	p11.61.1	chr11:57180000-57370000	3.96723e-05	0.000461171	Downregulated	DEL
166	SFRP4	p7.39.1	chr7:33900000-37960000	4.19987e-05	0.000481866	Upregulated	INV,SV		1	TSG	colorectal cancer, melanoma, SCC, gastric cancer, oesophageal SCC
167	AHCYL2	p7.145.1	chr7:129000000-129430000	4.60627e-05	0.000520161	Downregulated	DEL
168	RPS18	p6.54.1	chr6:33180000-33340000	4.62925e-05	0.000521633	Upregulated	SV
169	SNORA66	p1.108.1	chr1:92730000-92980000	5.04943e-05	0.000562514	Downregulated	DUP,SV
170	JKAMP	p14.40.1	chr14:59070000-59500000	5.07267e-05	0.00056379	Downregulated	SV
171	KRTCAP3	p2.36.1	chr2:27330000-27490000	5.15186e-05	0.000570171	Upregulated	DEL
172	MIR6861	p12.120.1	chr12:112320000-112600000	5.42745e-05	0.000595602	Downregulated	SV
173	CDC73	p1.219.1	chr1:193050000-193660000	5.63111e-05	0.000614892	Upregulated	DUP,SV	Yes	1	TSG	parathyroid adenoma
174	ERLIN2	p8.44.1	chr8:37620000-37870000	5.77077e-05	0.000628587	Upregulated	DEL,SV
175	PDSS2	p6.143.1	chr6:107670000-107830000	5.93383e-05	0.000642895	Downregulated	DEL,SV
176	PSMD6-AS2	p3.70.1	chr3:63930000-64210000	6.04969e-05	0.000652523	Upregulated	DUP,SV
177	MIR5687	p5.56.1	chr5:55320000-55540000	6.18854e-05	0.000662639	Downregulated	INV
178	MTSS1	p8.146.1	chr8:124800000-125110000	6.21996e-05	0.000663726	Upregulated	DEL,SV
179	DYNC1LI1	p3.34.1	chr3:32430000-32890000	6.34292e-05	0.000673449	Upregulated	DUP
180	NUP210	p3.9.1	chr3:13230000-13540000	6.40267e-05	0.000678109	Upregulated	SV
181	MUC13	p3.150.1	chr3:124860000-125020000	6.40987e-05	0.000678109	Downregulated	DEL
182	RNF19A	p8.119.2	chr8:100470000-100690000	6.80793e-05	0.000710005	Upregulated	DUP
183	PTPRD	p9.4.1	chr9:9210000-9850000	6.86249e-05	0.000714849	Upregulated	DEL,SV		2	TSG	lung cancer, kidney cancer, HNSCC, glioblastoma
184	TTC6	p14.12.1	chr14:37500000-37660000	6.96733e-05	0.000724914	Upregulated	DUP
185	ELF3	p1.229.1	chr1:201990000-202180000	7.0743e-05	0.000734313	Upregulated	DEL,SV		2	TSG	pancreatic cancer
186	CCDC18	p1.110.1	chr1:93240000-93400000	7.17785e-05	0.000742441	Downregulated	DEL,SV
187	SLC27A2	p15.30.1	chr15:50100000-50380000	7.27214e-05	0.000749557	Upregulated	DUP
188	BANF1	p11.74.1	chr11:65850000-66070000	7.63758e-05	0.000778822	Upregulated	DUP
189	GPX1	p3.58.1	chr3:49410000-49600000	7.78286e-05	0.000786577	Downregulated	SV
190	WAC	p10.25.1	chr10:28590000-28750000	7.79923e-05	0.00078733	Downregulated	DEL,SV
191	AIMP1	p4.137.1	chr4:106230000-106360000	8.10063e-05	0.000814958	Downregulated	DEL
192	B3GAT3	p11.68.1	chr11:62610000-62740000	8.12216e-05	0.000816194	Downregulated	DEL
193	MIR3609	p7.115.1	chr7:98760000-99040000	8.26286e-05	0.000826567	Upregulated	DUP,SV
194	CDK4	p12.61.1	chr12:57000000-60790000	8.76207e-05	0.000870583	Upregulated	BND	Yes	1	oncogene
195	MEMO1	p2.46.1	chr2:31680000-32050000	9.29759e-05	0.000916566	Upregulated	DEL,DUP
196	TSPAN18	p11.46.1	chr11:44400000-44680000	9.62535e-05	0.000937357	Downregulated	DEL
197	NDRG1	p8.160.1	chr8:133290000-133390000	0.000105804	0.00101138	Upregulated	DUP	Yes	1	TSG, fusion	prostate
198	MRPL18	p6.228.1	chr6:159420000-159790000	0.000108752	0.00103174	Upregulated	DUP
199	TSTD1	p1.181.1	chr1:160950000-161050000	0.00011193	0.00105621	Downregulated	SV
200	MIR214	p1.199.1	chr1:172020000-172330000	0.000112641	0.00105801	Upregulated	DEL
201	NAV1	p1.228.1	chr1:201720000-201970000	0.000115163	0.00107217	Upregulated	SV
202	PLEKHA5	p12.20.1	chr12:18600000-19000000	0.000115201	0.00107217	Downregulated	SV
203	PRRC1	p5.112.1	chr5:127530000-127690000	0.00011546	0.00107345	Downregulated	DEL
204	CASP2	p7.171.1	chr7:143040000-143470000	0.00011664	0.00108214	Downregulated	DEL
205	CGN	p1.170.1	chr1:151470000-151630000	0.000119799	0.00110332	Downregulated	DUP
206	EXOSC5	p19.40.1	chr19:41160000-41590000	0.000121859	0.0011188	Upregulated	SV
207	CCDC6	p10.49.1	chr10:57750000-60160000	0.000123589	0.00112997	Upregulated	DEL	Yes	1	TSG, fusion	papillary thyroid, CML, NSCLC
208	CNTNAP2	p7.174.2	chr7:144270000-146620000	0.000130909	0.00118584	Upregulated	DUP		2	TSG	glioma, melanoma
209	HSPA4	p5.120.1	chr5:132780000-132970000	0.000133674	0.00120593	Downregulated	DEL,SV
210	RPS10-NUDT3	p6.57.1	chr6:34170000-34480000	0.000135292	0.00121804	Upregulated	DUP
211	NDUFAF3	p3.56.1	chr3:48630000-49090000	0.0001377	0.00123218	Upregulated	BND
212	RAB10	p2.33.1	chr2:25350000-25480000	0.000139871	0.00124753	Upregulated	DEL
213	STAT6	p12.61.1	chr12:57000000-60790000	0.00014713	0.00129943	Downregulated	SV		1	oncogene, fusion	solitary fibrous tumour, meningeal haemangiopericytoma
214	MIR199A2	p1.199.1	chr1:172020000-172330000	0.000164439	0.001421	Upregulated	DEL
215	RPAP3	p12.48.1	chr12:47610000-47770000	0.000166565	0.00143466	Downregulated	DEL
216	KDM6A	pX.33.1	chrX:43860000-46510000	0.000176997	0.00150014	Downregulated	INV	Yes	1	oncogene, TSG	renal cell carcinoma, bladder carcinoma, oesophageal SCC, MM, medulloblastoma, T-ALL, other tumour types
217	RWDD2A	p6.119.1	chr6:82920000-83140000	0.000178654	0.00150694	Downregulated	DEL,SV
218	DOPEY1	p6.119.1	chr6:82920000-83140000	0.00018036	0.00151844	Downregulated	DEL
219	CHD1	p5.93.1	chr5:96930000-101380000	0.000183811	0.00153867	Downregulated	DEL,DUP
220	ZBTB39	p12.60.1	chr12:56550000-57010000	0.000190392	0.00158808	Downregulated	DEL
221	CYP2C9	p10.97.1	chr10:94560000-94870000	0.000202761	0.0016688	Upregulated	DEL
222	GDF9	p5.120.1	chr5:132780000-132970000	0.000215313	0.00175249	Downregulated	SV
223	SS18	p18.5.1	chr18:24510000-26620000	0.000235345	0.00187119	Upregulated	DEL		1	fusion	synovial sarcoma
224	ANP32E	p1.166.1	chr1:150120000-150340000	0.000238096	0.00188574	Upregulated	DEL,SV
225	ALS2	p2.273.1	chr2:201630000-201820000	0.000254405	0.00199521	Upregulated	DEL
226	UBE2H	p7.147.1	chr7:129720000-129940000	0.000255868	0.00200491	Downregulated	SV
227	CS	p12.59.1	chr12:56100000-56290000	0.000257389	0.00201325	Downregulated	DEL
228	PTPRK	p6.181.1	chr6:128430000-128590000	0.000263835	0.00205094	Downregulated	DUP		1	TSG, fusion	colorectal
229	UQCRQ	p5.120.1	chr5:132780000-132970000	0.000268632	0.0020809	Downregulated	SV
230	C1orf52	p1.95.1	chr1:85170000-85330000	0.000273799	0.00211721	Downregulated	DEL
231	RPS12	p6.188.1	chr6:132450000-132700000	0.000278508	0.00214422	Upregulated	DUP
232	CCND1	p11.80.1	chr11:67530000-69640000	0.000283723	0.00218056	Downregulated	BND	Yes	1	oncogene, fusion	CLL, B-ALL, breast
233	SEMA3C	p7.84.1	chr7:80970000-81100000	0.000284339	0.0021834	Upregulated	SV
234	MSN	pX.55.6	chrX:63750000-65620000	0.000286775	0.00219828	Downregulated	DEL,SV		1	fusion	ALCL
235	MYC	p8.148.4	chr8:127470000-128080000	0.00028795	0.00220537	Upregulated	BND	Yes	1	oncogene, fusion	Burkitt lymphoma, amplified in other cancers, B-CLL
236	IPO11	p5.59.1	chr5:62400000-62560000	0.000289382	0.00221249	Downregulated	DUP
237	CCDC144B	p17.27.1	chr17:18510000-18970000	0.000297365	0.00226313	Upregulated	SV
238	FANCD2	p3.6.1	chr3:9900000-12700000	0.000317588	0.00238272	Upregulated	DEL	Yes	1	TSG
239	TMEM167A	p5.79.1	chr5:82980000-83290000	0.000323252	0.00242219	Downregulated	SV
240	COX17	p3.143.1	chr3:119460000-119680000	0.000336488	0.00250397	Downregulated	DEL
241	DCTN1	p2.99.1	chr2:73890000-75040000	0.000346312	0.00256766	Downregulated	DEL		1	fusion	inflammatory myofibroblastic tumour, Spitzoid tumour
242	GLB1	p3.35.1	chr3:33180000-33370000	0.00035682	0.0026345	Upregulated	SV
243	DNAJC14	p12.58.1	chr12:55620000-55960000	0.0003686	0.00270787	Downregulated	DEL
244	MPP7	p10.24.1	chr10:28470000-28630000	0.000369839	0.00271472	Downregulated	SV
245	KDR	p4.59.1	chr4:54810000-55090000	0.000407494	0.00293976	Downregulated	DEL	Yes	1	oncogene	NSCLC, angiosarcoma
246	HUWE1	pX.42.1	chrX:53640000-54070000	0.000425163	0.00305092	Downregulated	DUP
247	AKAP11	p13.27.1	chr13:42180000-42340000	0.000425341	0.00305092	Downregulated	DEL,SV
248	DRAP1	p11.74.1	chr11:65850000-66070000	0.000427365	0.00305562	Upregulated	DUP
249	SDE2	p1.258.1	chr1:225990000-226150000	0.000442411	0.00313525	Downregulated	DUP
250	MIR3134	p3.17.1	chr3:15660000-15820000	0.000455908	0.00320129	Upregulated	BND
251	ZC2HC1A	p8.95.1	chr8:78480000-78670000	0.000456386	0.00320129	Upregulated	DUP
252	RBM26	p13.59.1	chr13:79470000-79690000	0.000456445	0.00320129	Downregulated	DEL
253	PTPRB	p12.69.1	chr12:67920000-71620000	0.0004589	0.00321339	Downregulated	BND		1	TSG	angiosarcoma
254	FBXL3	p13.55.1	chr13:76800000-77020000	0.00046791	0.00325838	Downregulated	DEL,SV
255	PAPPA2	p1.202.1	chr1:176250000-176410000	0.000473573	0.00328995	Downregulated	DUP
256	EPHA3	p3.101.1	chr3:88560000-89560000	0.000502286	0.0034354	Upregulated	SV		2		lung cancer, CRC, melanoma
257	CCNE1	p19.28.1	chr19:29700000-30070000	0.000507407	0.00346506	Upregulated	SV	Yes	1	oncogene	serous ovarian
258	TTC12	p11.137.1	chr11:113040000-113200000	0.000510233	0.0034736	Downregulated	DEL,SV
259	HLA-F	p6.46.1	chr6:29640000-29800000	0.000513195	0.00348838	Downregulated	DUP
260	CXXC5	p5.126.1	chr5:139470000-139750000	0.000528927	0.00357877	Downregulated	DEL
261	MRPL11	p11.76.1	chr11:66360000-66490000	0.000537462	0.00362305	Upregulated	DUP
262	MAP3K1	p5.56.4	chr5:55470000-61120000	0.000541709	0.00364569	Downregulated	INV		1	oncogene, TSG	luminal A breast
263	KIAA1586	p6.83.1	chr6:56760000-56980000	0.000552411	0.00369616	Upregulated	SV
264	CADPS	p3.69.1	chr3:63510000-63820000	0.000569412	0.00377455	Upregulated	DUP
265	ZNF738	p19.23.1	chr19:21180000-21520000	0.000614169	0.00402886	Downregulated	SV
266	HIBCH	p2.254.1	chr2:190080000-190270000	0.000633871	0.00412741	Upregulated	DEL
267	POLD4	p11.79.1	chr11:67350000-67480000	0.000663732	0.00428705	Downregulated	DEL
268	QRICH1	p3.56.1	chr3:48630000-49090000	0.000677626	0.00436082	Upregulated	BND
269	WDR13	pX.39.1	chrX:48600000-48760000	0.000679501	0.00436653	Downregulated	DEL
270	ERCC4	p16.12.1	chr16:13680000-15670000	0.000681682	0.00437633	Upregulated	DEL	Yes	1	TSG
271	CDKN1B	p12.11.1	chr12:12600000-12820000	0.000703801	0.00448026	Downregulated	BND,SV		1	TSG	breast, small intestine neuroendocrine tumours
272	PTCH1	p9.93.1	chr9:95520000-97270000	0.000752559	0.0047225	Upregulated	SV		1	TSG	skin basal cell, medulloblastoma
273	DR1	p1.110.1	chr1:93240000-93400000	0.0007914	0.00488414	Downregulated	DEL
274	PDK1	p2.226.1	chr2:172470000-172780000	0.000805431	0.00494181	Downregulated	DEL
275	TMA16	p4.192.1	chr4:163290000-163540000	0.00080915	0.00495385	Upregulated	DEL
276	CHCHD7	p8.69.1	chr8:54630000-56860000	0.000817014	0.0049817	Upregulated	DUP		1	fusion	salivary adenoma
277	BOLA1	p1.165.1	chr1:149730000-149920000	0.000847066	0.00512949	Downregulated	DEL
278	NUDT3	p6.57.1	chr6:34170000-34480000	0.000900649	0.00539106	Downregulated	DEL
279	RNF139	p8.145.3	chr8:124110000-124480000	0.000917719	0.00547334	Upregulated	DUP
280	RARS2	p6.124.1	chr6:87450000-87610000	0.000936149	0.00553309	Downregulated	DEL
281	SATB2	p2.266.1	chr2:199560000-199720000	0.000987439	0.00576583	Upregulated	DUP
282	REV3L	p6.146.1	chr6:111330000-111520000	0.00100272	0.0058242	Downregulated	DUP
283	VPS26A	p10.61.1	chr10:68880000-69220000	0.0010781	0.00617467	Upregulated	SV
284	MCCC1	p3.221.1	chr3:183150000-183310000	0.00108575	0.00620407	Upregulated	DUP
285	FAM135A	p6.105.1	chr6:70230000-70540000	0.00109416	0.00622822	Downregulated	DEL
286	KLHDC10	p7.147.1	chr7:129720000-129940000	0.00112944	0.00640014	Downregulated	DEL
287	KNSTRN	p15.18.1	chr15:40290000-40960000	0.0011402	0.00644647	Upregulated	DUP		2	oncogene	SCC
288	NFE2L2	p2.236.1	chr2:177210000-177400000	0.001179	0.00664261	Upregulated	DUP	Yes	1	oncogene, TSG	NSCLC, HNSCC
289	AMER1	pX.55.6	chrX:63750000-65620000	0.00118796	0.00667605	Upregulated	INV,SV	Yes	1	TSG	Wilms tumour
290	DIEXF	p1.240.1	chr1:209700000-209860000	0.00119127	0.00668189	Upregulated	DUP
291	AKIRIN2	p6.125.1	chr6:87630000-87790000	0.00119905	0.00671271	Downregulated	DEL
292	DOCK7	p1.56.1	chr1:63150000-63340000	0.00124994	0.00693598	Downregulated	DEL
293	ASL	p7.68.1	chr7:65940000-66190000	0.0012539	0.00694608	Upregulated	DEL
294	UBE2N	p12.88.1	chr12:93330000-93760000	0.0012722	0.00703295	Upregulated	DUP
295	FAM117B	p2.275.1	chr2:202260000-202540000	0.00128158	0.00707152	Upregulated	DEL
296	RNF219	p13.58.1	chr13:78810000-79000000	0.00129784	0.00713446	Downregulated	DEL
297	MIR4271	p3.57.1	chr3:49260000-49420000	0.00133768	0.00732646	Downregulated	DEL
298	TCF12	p15.33.1	chr15:56340000-59590000	0.00137442	0.00747016	Downregulated	DEL,SV		1	fusion	extraskeletal myxoid chondrosarcoma
299	RNF138P1	p5.56.1	chr5:55320000-55540000	0.00143339	0.0077303	Downregulated	INV
300	BRWD3	pX.78.1	chrX:80640000-80800000	0.00153632	0.00819524	Downregulated	DUP
301	SNORD88B	p19.53.1	chr19:50760000-50980000	0.00155093	0.00826322	Downregulated	DUP
302	SLC20A2	p8.55.2	chr8:42240000-42550000	0.00157272	0.00834401	Upregulated	DUP
303	TMEM178B	p7.167.1	chr7:141480000-141850000	0.00159919	0.00843377	Upregulated	DUP
304	FTX	pX.61.1	chrX:74070000-74320000	0.00161025	0.00848195	Downregulated	SV
305	IPO9	p1.228.1	chr1:201720000-201970000	0.0016858	0.00878547	Upregulated	DUP
306	ATP1B1	p1.194.1	chr1:168960000-169150000	0.00175406	0.00905032	Upregulated	SV
307	TCTA	p3.57.1	chr3:49260000-49420000	0.00191631	0.00968363	Downregulated	DEL,SV
308	TCP1	p6.230.1	chr6:159960000-160420000	0.00191752	0.0096842	Upregulated	DEL
309	ZNF493	p19.23.1	chr19:21180000-21520000	0.00205022	0.010191	Downregulated	DUP
310	ABLIM1	p10.115.1	chr10:116220000-116500000	0.00209466	0.010371	Downregulated	DEL
311	MED20	p6.65.1	chr6:41760000-41920000	0.00212873	0.0105161	Upregulated	SV
312	NKTR	p3.48.1	chr3:42360000-42850000	0.00225408	0.0110121	Upregulated	DUP
313	SEC24D	p4.159.1	chr4:118980000-119140000	0.00227841	0.0111093	Downregulated	DUP
314	PABPC1	p8.119.1	chr8:100620000-101050000	0.00230106	0.0111982	Upregulated	DUP,SV		2	oncogene, TSG	HNSCC, biliary tract carcinoma
315	EIF3E	p8.129.1	chr8:108270000-108430000	0.00238371	0.0114863	Upregulated	DUP,SV	Yes	1	TSG, fusion	colorectal
316	C8orf4	p8.52.1	chr8:39870000-40090000	0.00239389	0.0115102	Upregulated	DEL
317	DUT	p15.26.1	chr15:48060000-48280000	0.00242779	0.0116513	Upregulated	DUP
318	DCUN1D1	p3.220.1	chr3:182640000-182950000	0.00252554	0.0120383	Upregulated	DUP
319	IRF6	p1.240.1	chr1:209700000-209860000	0.00267204	0.0126072	Upregulated	DUP
320	EHHADH	p3.229.1	chr3:185130000-185320000	0.00270002	0.0127086	Upregulated	DEL
321	SMAP1	p6.106.1	chr6:70560000-70720000	0.00284213	0.0132049	Downregulated	DEL
322	SH2D4A	p8.29.2	chr8:19380000-19810000	0.00286825	0.0133053	Downregulated	DUP
323	SEMA3E	p7.95.1	chr7:84030000-84190000	0.00299544	0.0137663	Upregulated	DEL
324	MIR568	p3.140.3	chr3:115890000-116200000	0.00321232	0.0144825	Upregulated	DUP
325	EXOSC8	p13.20.1	chr13:36960000-37120000	0.00323322	0.0145619	Downregulated	DEL
326	ZNF37A	p10.32.1	chr10:38070000-38230000	0.00336977	0.0150293	Downregulated	SV
327	SQLE	p8.146.1	chr8:124800000-125110000	0.0033715	0.0150293	Upregulated	DEL
328	DDX47	p12.11.1	chr12:12600000-12820000	0.00346036	0.0152957	Downregulated	DEL
329	RRAGA	p9.20.1	chr9:18960000-19270000	0.00380138	0.0164329	Upregulated	SV
330	NSMCE2	p8.146.1	chr8:124800000-125110000	0.00383718	0.0165229	Upregulated	DEL
331	HOXA9	p7.25.1	chr7:27000000-27580000	0.00384594	0.0165526	Upregulated	DUP		1	oncogene, TSG, fusion	AML*
332	TPR	p1.212.1	chr1:185910000-188830000	0.00391099	0.0167427	Upregulated	DEL		1	fusion	papillary thyroid, NSCLC
333	FARP1	p13.85.1	chr13:97890000-98050000	0.00396639	0.0169224	Downregulated	DEL
334	YWHAZ	p8.119.1	chr8:100620000-101050000	0.00399392	0.0170151	Upregulated	DUP
335	OSBPL10	p3.33.1	chr3:31920000-32110000	0.00436068	0.0182342	Upregulated	SV
336	GTF2F2	p13.31.1	chr13:45000000-45160000	0.00443148	0.0184603	Downregulated	DEL,SV
337	OXR1	p8.126.1	chr8:105180000-105340000	0.00455209	0.0188206	Upregulated	SV
338	BRD2	p6.52.5	chr6:32760000-33010000	0.00461277	0.0190228	Downregulated	DEL
339	ZNF708	p19.23.1	chr19:21180000-21520000	0.00461395	0.0190228	Downregulated	DUP
340	TOP1	p20.26.1	chr20:41040000-43690000	0.00496911	0.0202319	Downregulated	DUP		1	fusion	AML*
341	MKLN1	p7.151.1	chr7:130950000-131140000	0.00508551	0.0206107	Upregulated	DUP
342	PDIA3	p15.23.1	chr15:43710000-44110000	0.00527741	0.0211937	Upregulated	DUP
343	TNPO3	p7.145.1	chr7:129000000-129430000	0.0054352	0.0216807	Downregulated	DEL
344	MEST	p7.150.1	chr7:130410000-130750000	0.00552254	0.0219439	Downregulated	DEL
345	BCKDHA	p19.40.1	chr19:41160000-41590000	0.00552708	0.0219439	Upregulated	SV
346	CD84	p1.179.1	chr1:160560000-160780000	0.00559146	0.0221371	Upregulated	DEL
347	PDS5B	p13.13.1	chr13:32190000-32440000	0.0055926	0.0221371	Downregulated	DEL
348	KAT6A	p8.55.1	chr8:40950000-42310000	0.0057292	0.0225367	Upregulated	INV		1	oncogene, fusion	AML
349	VAT1	p17.54.1	chr17:42930000-43240000	0.00581115	0.0228179	Downregulated	DUP
350	RPAP2	p1.106.1	chr1:92310000-92470000	0.00620582	0.0239414	Downregulated	DEL
351	PHACTR2	p6.207.1	chr6:143730000-144010000	0.00629465	0.0241889	Downregulated	DUP
352	AGK	p7.167.1	chr7:141480000-141850000	0.00653974	0.0248922	Upregulated	DUP
353	TRA2B	p3.231.1	chr3:185820000-186250000	0.00672759	0.0254535	Upregulated	DUP
354	SLC22A3	p6.230.1	chr6:159960000-160420000	0.00691725	0.0260371	Upregulated	DUP
355	TSC22D1	p13.30.1	chr13:44520000-44710000	0.0070599	0.0264051	Downregulated	DEL,SV
356	MIR7705	p8.119.1	chr8:100620000-101050000	0.00714535	0.0266681	Upregulated	DUP
357	ZNF292	p6.123.1	chr6:87090000-87490000	0.00725586	0.0270034	Downregulated	DEL
358	YTHDF3-AS1	p8.83.1	chr8:62760000-63190000	0.007476	0.027607	Upregulated	BND
359	EML4	p2.62.1	chr2:40710000-44080000	0.00798195	0.0290018	Downregulated	DUP,INV	Yes	1	fusion	NSCLC
360	UCHL3	p13.51.1	chr13:75000000-75460000	0.00805157	0.0291927	Downregulated	DEL
361	PPP2R5A	p1.246.1	chr1:212010000-212170000	0.008241	0.0297141	Upregulated	DUP
362	SUPT20H	p13.20.1	chr13:36960000-37120000	0.00863626	0.0307497	Downregulated	DEL
363	RCOR3	p1.244.1	chr1:210630000-210940000	0.00866982	0.0308267	Upregulated	DUP
364	EVI5	p1.107.1	chr1:92430000-92590000	0.00873727	0.0310342	Downregulated	DEL
365	ZIC2	p13.89.1	chr13:99720000-100030000	0.00957242	0.0330687	Upregulated	DUP
366	HIVEP2	p6.205.1	chr6:142770000-142930000	0.00983102	0.0337113	Downregulated	DUP
367	MALAT1	p11.73.1	chr11:65250000-65890000	0.0105972	0.0357961	Downregulated	DEL		2	oncogene, TSG, fusion	renal cell carcinoma (childhood epithelioid), lung
368	PALB2	p16.18.1	chr16:21390000-24820000	0.0106528	0.0359424	Upregulated	DEL		1	TSG
369	MIR28	p3.232.1	chr3:188310000-188470000	0.0111266	0.0371716	Upregulated	DUP
370	HIST2H2AB	p1.165.1	chr1:149730000-149920000	0.011442	0.0380062	Downregulated	DEL
371	CNBP	p3.158.1	chr3:129180000-131680000	0.0116852	0.038628	Downregulated	BND	Yes	1	TSG, fusion	aneurysmal bone cyst
372	BCL9	p1.163.1	chr1:147120000-147550000	0.0129434	0.0418774	Upregulated	SV	Yes	1	oncogene, fusion	B-ALL
373	SIRT1	p10.58.1	chr10:67680000-67930000	0.0138282	0.0441732	Upregulated	DEL
374	COMMD6	p13.52.1	chr13:75570000-75760000	0.014125	0.0448452	Downregulated	DEL
375	PRPF3	p1.166.1	chr1:150120000-150340000	0.014184	0.0450163	Downregulated	DUP
376	TOM1L2	p17.26.1	chr17:17970000-18430000	0.0149478	0.0467841	Downregulated	BND
377	MAP1B	p5.73.1	chr5:71700000-71860000	0.0153342	0.0477132	Upregulated	SV
378	KDM6B	p17.5.1	chr17:7590000-7780000	0.0153677	0.0477762	Upregulated	DUP
379	S100A11	p1.172.1	chr1:151950000-152200000	0.0157998	0.0487759	Downregulated	DEL

## Sheet: S2
Table S2. Hotspot sites (peaks) recurrently targeted by structural variants associating with expression of nearby genes
Rank	Peak.Name	Peak.Locus	Percentage.SV.samples	Most.Frequent.SV.Types	Percentage.SV.Types	Genes.Whose.Expression.Associated.With.PeakSV	Peak.Overlapped.GeneHancers
1	pX.55.1	chrX:66780000-66970000	72.2772	DUP	BND(8.219%)|DEL(42.47%)|DUP(78.08%)|INV(24.66%)	AR	GH0XI066900|GH0XI066914
2	p5.56.4	chr5:55470000-61120000	57.4257	DEL	BND(27.59%)|DEL(60.34%)|DUP(56.9%)|INS(1.724%)|INV(24.14%)	IL6ST,MAP3K1	GH05I055481|GH05I055482|GH05I055489|GH05I055483|GH05I055496|GH05I055502|GH05I055497|GH05I055494|GH05I055516|GH05I055512|GH05I055532|GH05I055538|GH05I055530|GH05I055571|GH05I055568|GH05I055575|GH05I055584|GH05I055582|GH05I055594|GH05I055596|GH05I055608|GH05I055621|GH05I055627|GH05I055632|GH05I055645|GH05I055667|GH05I055692|GH05I055690|GH05I055700|GH05I055697|GH05I055711|GH05I055737|GH05I055821|GH0…
3	p21.1.2	chr21:38430000-41440000	55.4455	DEL	BND(41.07%)|DEL(71.43%)|DUP(16.07%)|INV(25%)	ERG	GH21I038430|GH21I038431|GH21I038434|GH21I038437|GH21I038442|GH21I038447|GH21I038443|GH21I038448|GH21I038445|GH21I038444|GH21I038462|GH21I038459|GH21I038454|GH21I038466|GH21I038458|GH21I038460|GH21I038470|GH21I038482|GH21I038483|GH21I038493|GH21I038505|GH21I038504|GH21I038503|GH21I038519|GH21I038530|GH21I038528|GH21I038531|GH21I038525|GH21I038520|GH21I038591|GH21I038597|GH21I038605|GH21I038610|GH2…
4	p5.93.1	chr5:96930000-101380000	53.4653	DEL	BND(24.07%)|DEL(70.37%)|DUP(44.44%)|INS(3.704%)|INV(27.78%)	CHD1	GH05I096939|GH05I096930|GH05I096931|GH05I096932|GH05I096941|GH05I096956|GH05I096952|GH05I096973|GH05I096967|GH05I096981|GH05I096993|GH05I097003|GH05I097019|GH05I097043|GH05I097046|GH05I097044|GH05I097045|GH05I097049|GH05I097070|GH05I097089|GH05I097081|GH05I097102|GH05I097097|GH05I097094|GH05I097117|GH05I097111|GH05I097134|GH05I097141|GH05I097162|GH05I097165|GH05I097167|GH05I097181|GH05I097192|GH0…
5	p10.92.1	chr10:87750000-88060000	51.4851	DEL	BND(23.08%)|DEL(75%)|DUP(36.54%)|INV(26.92%)	PTEN,ATAD1	GH10I087750|GH10I087759|GH10I087761|GH10I087775|GH10I087840|GH10I087854|GH10I087853|GH10I087856|GH10I087878|GH10I087882|GH10I087874|GH10I087869|GH10I087889|GH10I087903|GH10I087929|GH10I087923|GH10I087924|GH10I087927|GH10I087930|GH10I087926|GH10I087922|GH10I087948|GH10I087939|GH10I087943|GH10I087954|GH10I087959|GH10I087962|GH10I087976|GH10I087972|GH10I088004|GH10I088024|GH10I088027|GH10I088037|GH1…
6	p21.1.1	chr21:41370000-41590000	48.5149	DEL	BND(48.98%)|DEL(83.67%)|DUP(16.33%)|INS(2.041%)|INV(16.33%)	TMPRSS2	GH21I041373|GH21I041396|GH21I041406|GH21I041431|GH21I041419|GH21I041425|GH21I041446|GH21I041451|GH21I041461|GH21I041460|GH21I041477|GH21I041479|GH21I041472|GH21I041486|GH21I041482|GH21I041470|GH21I041475|GH21I041487|GH21I041492|GH21I041490|GH21I041485|GH21I041489|GH21I041495|GH21I041484|GH21I041529|GH21I041519|GH21I041528|GH21I041530|GH21I041527|GH21I041523|GH21I041525|GH21I041535|GH21I041545|GH2…
7	p3.140.3	chr3:115890000-116200000	48.5149	DEL	BND(2.041%)|DEL(71.43%)|DUP(53.06%)|INV(2.041%)	MIR568	GH03I115975|GH03I115990|GH03I116004|GH03I115999|GH03I116038|GH03I116057|GH03I116058|GH03I116071|GH03I116144|GH03I116140|GH03I116199
8	pX.56.1	chrX:67680000-67870000	48.5149	DEL	BND(14.29%)|DEL(67.35%)|DUP(65.31%)|INV(26.53%)	EDA2R	GH0XI067695|GH0XI067723|GH0XI067779
9	p13.32.1	chr13:46110000-48610000	47.5248	DEL	BND(16.67%)|DEL(85.42%)|DUP(22.92%)|INV(6.25%)	RB1,LCP1	GH13I046113|GH13I046109|GH13I046114|GH13I046119|GH13I046128|GH13I046123|GH13I046133|GH13I046127|GH13I046144|GH13I046137|GH13I046138|GH13I046143|GH13I046159|GH13I046187|GH13I046197|GH13I046194|GH13I046199|GH13I046210|GH13I046278|GH13I046290|GH13I046293|GH13I046289|GH13I046292|GH13I046303|GH13I046312|GH13I046316|GH13I046310|GH13I046331|GH13I046320|GH13I046332|GH13I046345|GH13I046338|GH13I046356|GH1…
10	p3.158.1	chr3:129180000-131680000	47.5248	DEL	BND(16.67%)|DEL(70.83%)|DUP(58.33%)|INV(12.5%)	CNBP	GH03I129178|GH03I129187|GH03I129188|GH03I129195|GH03I129191|GH03I129207|GH03I129211|GH03I129223|GH03I129245|GH03I129248|GH03I129238|GH03I129259|GH03I129256|GH03I129275|GH03I129277|GH03I129281|GH03I129288|GH03I129309|GH03I129303|GH03I129328|GH03I129349|GH03I129343|GH03I129346|GH03I129365|GH03I129383|GH03I129379|GH03I129387|GH03I129398|GH03I129409|GH03I129412|GH03I129428|GH03I129423|GH03I129443|GH0…
11	p8.89.1	chr8:66510000-70750000	47.5248	DEL	BND(27.08%)|DEL(60.42%)|DUP(52.08%)|INS(2.083%)|INV(22.92%)	NCOA2	GH08I066510|GH08I066511|GH08I066530|GH08I066541|GH08I066546|GH08I066539|GH08I066565|GH08I066559|GH08I066555|GH08I066554|GH08I066587|GH08I066589|GH08I066605|GH08I066628|GH08I066648|GH08I066652|GH08I066661|GH08I066674|GH08I066678|GH08I066669|GH08I066689|GH08I066690|GH08I066691|GH08I066711|GH08I066727|GH08I066721|GH08I066715|GH08I066726|GH08I066741|GH08I066737|GH08I066760|GH08I066758|GH08I066752|GH0…
12	p2.180.4	chr2:132270000-132430000	44.5545	DEL	DEL(71.11%)|DUP(46.67%)|INV(31.11%)	POTEKP,POTEE,POTEJ	GH02I132277|GH02I132276|GH02I132279|GH02I132278|GH02I132281|GH02I132280|GH02I132274|GH02I132282|GH02I132304|GH02I132346|GH02I132349|GH02I132352|GH02I132383|GH02I132391|GH02I132406|GH02I132420|GH02I132429|GH02I132426|GH02I132424|GH02I132300|GH02I132264|GH02I132413
13	p3.159.2	chr3:131880000-132310000	44.5545	DEL	BND(11.11%)|DEL(66.67%)|DUP(60%)|INV(8.889%)	MRPL3	GH03I131902|GH03I131958|GH03I132037|GH03I132029|GH03I132023|GH03I132035|GH03I132034|GH03I132175|GH03I132180|GH03I132205|GH03I132231|GH03I132242|GH03I132254|GH03I132269|GH03I132288|GH03I132290|GH03I132289|GH03I132133|GH03I132282|GH03I132267
14	p6.123.1	chr6:87090000-87490000	44.5545	DEL	BND(6.667%)|DEL(84.44%)|DUP(40%)|INV(4.444%)	ZNF292	GH06I087095|GH06I087093|GH06I087091|GH06I087139|GH06I087151|GH06I087176|GH06I087173|GH06I087172|GH06I087179|GH06I087211|GH06I087212|GH06I087213|GH06I087321|GH06I087328|GH06I087333|GH06I087329|GH06I087344|GH06I087393|GH06I087421|GH06I087436|GH06I087444|GH06I087450|GH06I087483|GH06I087481|GH06I087407|GH06I087472
15	p10.92.2	chr10:87450000-87820000	43.5644	DEL	BND(22.73%)|DEL(72.73%)|DUP(40.91%)|INV(11.36%)	MINPP1	GH10I087500|GH10I087533|GH10I087534|GH10I087532|GH10I087531|GH10I087523|GH10I087545|GH10I087544|GH10I087550|GH10I087541|GH10I087560|GH10I087563|GH10I087558|GH10I087577|GH10I087585|GH10I087593|GH10I087594|GH10I087588|GH10I087608|GH10I087618|GH10I087625|GH10I087634|GH10I087641|GH10I087640|GH10I087646|GH10I087651|GH10I087656|GH10I087675|GH10I087685|GH10I087676|GH10I087701|GH10I087703|GH10I087700|GH1…
16	p6.52.1	chr6:32430000-32680000	43.5644	DEL	BND(29.55%)|DEL(59.09%)|DUP(40.91%)|INV(6.818%)	HLA-DQA1,HLA-DQB1,HLA-DRB1	GH06I032432|GH06I032459|GH06I032462|GH06I032481|GH06I032479|GH06I032521|GH06I032517|GH06I032524|GH06I032526|GH06I032528|GH06I032532|GH06I032525|GH06I032558|GH06I032580|GH06I032578|GH06I032583|GH06I032600|GH06I032592|GH06I032614|GH06I032615|GH06I032621|GH06I032640|GH06I032658|GH06I032660|GH06I032664|GH06I032659|GH06I032472|GH06I032435|GH06I032587|GH06I032602|GH06I032633
17	p14.46.1	chr14:66090000-68140000	42.5743	DEL	BND(37.21%)|DEL(48.84%)|DUP(37.21%)|INV(23.26%)	GPHN	GH14I066098|GH14I066117|GH14I066135|GH14I066359|GH14I066379|GH14I066395|GH14I066389|GH14I066444|GH14I066483|GH14I066495|GH14I066506|GH14I066503|GH14I066624|GH14I066931|GH14I066949|GH14I067011|GH14I067032|GH14I067070|GH14I067096|GH14I067185|GH14I067189|GH14I067181|GH14I067199|GH14I067221|GH14I067216|GH14I067230|GH14I067226|GH14I067228|GH14I067251|GH14I067252|GH14I067247|GH14I067268|GH14I067261|GH1…
18	p2.62.1	chr2:40710000-44080000	42.5743	DEL	BND(37.21%)|DEL(67.44%)|DUP(37.21%)|INS(2.326%)|INV(32.56%)	EML4	GH02I040716|GH02I040731|GH02I040753|GH02I040758|GH02I040914|GH02I040957|GH02I040961|GH02I041039|GH02I041032|GH02I041053|GH02I041061|GH02I041062|GH02I041141|GH02I041160|GH02I041194|GH02I041457|GH02I041455|GH02I041482|GH02I041471|GH02I041489|GH02I041484|GH02I041509|GH02I041598|GH02I041609|GH02I041660|GH02I041707|GH02I041709|GH02I041698|GH02I041722|GH02I041715|GH02I041723|GH02I041720|GH02I041736|GH0…
19	p6.119.1	chr6:82920000-83140000	42.5743	DEL	BND(4.651%)|DEL(79.07%)|DUP(41.86%)	DOPEY1,RWDD2A	GH06I082951|GH06I082954|GH06I082963|GH06I082958|GH06I082979|GH06I083047|GH06I083046|GH06I083064|GH06I083065|GH06I083067|GH06I083083|GH06I083127
20	p12.61.1	chr12:57000000-60790000	41.5842	DEL	BND(38.1%)|DEL(42.86%)|DUP(33.33%)|INS(2.381%)|INV(21.43%)	CDK4,STAT6,LRIG3	GH12I057001|GH12I057008|GH12I057005|GH12I057026|GH12I057018|GH12I057031|GH12I057025|GH12I057022|GH12I057035|GH12I057044|GH12I057062|GH12I057059|GH12I057061|GH12I057056|GH12I057071|GH12I057069|GH12I057066|GH12I057068|GH12I057077|GH12I057100|GH12I057106|GH12I057109|GH12I057101|GH12I057103|GH12I057099|GH12I057118|GH12I057124|GH12I057141|GH12I057158|GH12I057160|GH12I057157|GH12I057170|GH12I057169|GH1…
21	p6.124.1	chr6:87450000-87610000	41.5842	DEL	BND(2.381%)|DEL(88.1%)|DUP(42.86%)	RARS2	GH06I087450|GH06I087483|GH06I087481|GH06I087504|GH06I087540|GH06I087582|GH06I087577|GH06I087591|GH06I087472|GH06I087587|GH06I087570
22	p6.125.1	chr6:87630000-87790000	41.5842	DEL	BND(2.381%)|DEL(85.71%)|DUP(42.86%)|INV(2.381%)	AKIRIN2	GH06I087645|GH06I087656|GH06I087662|GH06I087659|GH06I087681|GH06I087684|GH06I087695|GH06I087694|GH06I087687|GH06I087690|GH06I087704|GH06I087713|GH06I087729|GH06I087727|GH06I087722|GH06I087747|GH06I087741|GH06I087736|GH06I087763|GH06I087759|GH06I087754|GH06I087755|GH06I087756|GH06I087784|GH06I087772|GH06I087788|GH06I087653|GH06I087670|GH06I087716|GH06I087697
23	p6.126.1	chr6:88500000-88660000	41.5842	DEL	DEL(85.71%)|DUP(45.24%)|INV(2.381%)	RNGTT	GH06I088561|GH06I088641
24	p6.136.1	chr6:100740000-100990000	41.5842	DEL	BND(4.762%)|DEL(88.1%)|DUP(40.48%)	ASCC3	GH06I100877|GH06I100919|GH06I100913|GH06I100948|GH06I100891
25	p11.80.1	chr11:67530000-69640000	40.5941	DUP	BND(24.39%)|DEL(58.54%)|DUP(65.85%)|INS(2.439%)|INV(26.83%)	CCND1	GH11I067532|GH11I067544|GH11I067535|GH11I067560|GH11I067557|GH11I067572|GH11I067593|GH11I067604|GH11I067612|GH11I067621|GH11I067622|GH11I067619|GH11I067617|GH11I067620|GH11I067618|GH11I067640|GH11I067646|GH11I067649|GH11I067655|GH11I067650|GH11I067657|GH11I067652|GH11I067659|GH11I067667|GH11I067671|GH11I067682|GH11I067673|GH11I067684|GH11I067701|GH11I067727|GH11I067756|GH11I067791|GH11I067788|GH1…
26	p6.143.1	chr6:107670000-107830000	40.5941	DEL	BND(2.439%)|DEL(85.37%)|DUP(46.34%)	PDSS2	GH06I107670|GH06I107686|GH06I107679|GH06I107696|GH06I107704|GH06I107710|GH06I107715|GH06I107709|GH06I107711|GH06I107717|GH06I107730|GH06I107734|GH06I107726|GH06I107753|GH06I107781|GH06I107784|GH06I107790|GH06I107813|GH06I107815|GH06I107814|GH06I107812|GH06I107722|GH06I107689|GH06I107674|GH06I107804|GH06I107819|GH06I107755|GH06I107740
27	p17.51.1	chr17:39690000-42520000	39.604	BND	BND(47.5%)|DEL(42.5%)|DUP(32.5%)|INV(20%)	STAT3	GH17I039690|GH17I039694|GH17I039698|GH17I039709|GH17I039708|GH17I039723|GH17I039715|GH17I039719|GH17I039728|GH17I039746|GH17I039735|GH17I039753|GH17I039760|GH17I039752|GH17I039749|GH17I039784|GH17I039790|GH17I039798|GH17I039799|GH17I039807|GH17I039824|GH17I039817|GH17I039842|GH17I039831|GH17I039835|GH17I039854|GH17I039852|GH17I039847|GH17I039870|GH17I039903|GH17I039904|GH17I039939|GH17I039952|GH1…
28	p8.69.1	chr8:54630000-56860000	39.604	DEL	BND(17.5%)|DEL(55%)|DUP(45%)|INS(5%)|INV(20%)	CHCHD7	GH08I054628|GH08I054708|GH08I054711|GH08I054712|GH08I054725|GH08I054883|GH08I054881|GH08I054882|GH08I054944|GH08I055002|GH08I055079|GH08I055100|GH08I055124|GH08I055129|GH08I055118|GH08I055130|GH08I055128|GH08I055156|GH08I055192|GH08I055211|GH08I055219|GH08I055289|GH08I055313|GH08I055369|GH08I055372|GH08I055441|GH08I055429|GH08I055439|GH08I055521|GH08I055623|GH08I055667|GH08I055763|GH08I055764|GH0…
29	pX.55.6	chrX:63750000-65620000	39.604	DEL|DUP	BND(20%)|DEL(65%)|DUP(65%)|INS(2.5%)|INV(40%)	MSN,AMER1	GH0XI063752|GH0XI063751|GH0XI063750|GH0XI063761|GH0XI063921|GH0XI063959|GH0XI064198|GH0XI064203|GH0XI064230|GH0XI064334|GH0XI064351|GH0XI064394|GH0XI064656|GH0XI064842|GH0XI064850|GH0XI064928|GH0XI064975|GH0XI065028|GH0XI065030|GH0XI065034|GH0XI065127|GH0XI065195|GH0XI065244|GH0XI065299|GH0XI065406|GH0XI065462|GH0XI065480|GH0XI065533|GH0XI065528|GH0XI065536|GH0XI065581|GH0XI065595|GH0XI065587|GH0…
30	p12.42.1	chr12:41040000-45550000	37.6238	BND	BND(42.11%)|DEL(31.58%)|DUP(36.84%)|INS(7.895%)|INV(21.05%)	ARID2	GH12I041189|GH12I041221|GH12I041212|GH12I041286|GH12I041292|GH12I041312|GH12I041339|GH12I041366|GH12I041361|GH12I041363|GH12I041355|GH12I041437|GH12I041476|GH12I041477|GH12I041520|GH12I041575|GH12I041577|GH12I041576|GH12I041588|GH12I041604|GH12I041605|GH12I041620|GH12I041709|GH12I041710|GH12I041918|GH12I041930|GH12I041931|GH12I041943|GH12I041967|GH12I041995|GH12I042021|GH12I042023|GH12I042056|GH1…
31	p3.150.1	chr3:124860000-125020000	37.6238	DEL	BND(2.632%)|DEL(68.42%)|DUP(63.16%)|INS(2.632%)	MUC13	GH03I124857|GH03I124868|GH03I124864|GH03I124866|GH03I124863|GH03I124882|GH03I124900|GH03I124923|GH03I124950|GH03I124962|GH03I124969|GH03I124982|GH03I124979|GH03I124981|GH03I124997|GH03I125005|GH03I124995|GH03I125000|GH03I125018|GH03I125010|GH03I125014|GH03I124875|GH03I124984|GH03I124959|GH03I124925
32	p5.56.1	chr5:55320000-55540000	37.6238	DUP	BND(13.16%)|DEL(55.26%)|DUP(57.89%)|INV(23.68%)	MIR5687,RNF138P1	GH05I055344|GH05I055389|GH05I055407|GH05I055415|GH05I055420|GH05I055419|GH05I055435|GH05I055434|GH05I055429|GH05I055436|GH05I055441|GH05I055427|GH05I055449|GH05I055455|GH05I055463|GH05I055467|GH05I055481|GH05I055482|GH05I055489|GH05I055483|GH05I055496|GH05I055502|GH05I055497|GH05I055494|GH05I055516|GH05I055512|GH05I055532|GH05I055538|GH05I055530|GH05I055508|GH05I055491|GH05I055459
33	p6.146.1	chr6:111330000-111520000	37.6238	DEL	DEL(86.84%)|DUP(44.74%)	REV3L	GH06I111337|GH06I111405|GH06I111410|GH06I111425|GH06I111424|GH06I111418|GH06I111412|GH06I111423|GH06I111441|GH06I111461|GH06I111468|GH06I111487|GH06I111477|GH06I111486|GH06I111345|GH06I111426
34	p7.39.1	chr7:33900000-37960000	37.6238	DEL	BND(28.95%)|DEL(60.53%)|DUP(47.37%)|INS(2.632%)|INV(26.32%)	SFRP4	GH07I033903|GH07I033901|GH07I033922|GH07I033917|GH07I033921|GH07I033940|GH07I033932|GH07I033936|GH07I033958|GH07I033964|GH07I033985|GH07I034000|GH07I034011|GH07I033997|GH07I034022|GH07I034018|GH07I034040|GH07I034035|GH07I034044|GH07I034034|GH07I034045|GH07I034057|GH07I034059|GH07I034047|GH07I034073|GH07I034063|GH07I034075|GH07I034066|GH07I034074|GH07I034092|GH07I034090|GH07I034091|GH07I034088|GH0…
35	p13.30.1	chr13:44520000-44710000	36.6337	DEL	BND(8.108%)|DEL(89.19%)|DUP(21.62%)	TSC22D1	GH13I044522|GH13I044560|GH13I044579|GH13I044567|GH13I044571|GH13I044591|GH13I044619|GH13I044642|GH13I044649|GH13I044648|GH13I044666|GH13I044664|GH13I044667|GH13I044703|GH13I044628|GH13I044564
36	p13.31.1	chr13:45000000-45160000	36.6337	DEL	BND(2.703%)|DEL(89.19%)|DUP(21.62%)	GTF2F2	GH13I045021|GH13I045019|GH13I045046|GH13I045101|GH13I045100|GH13I045105|GH13I045108|GH13I045109|GH13I045132|GH13I045137|GH13I045141|GH13I045054|GH13I045119
37	p3.101.1	chr3:88560000-89560000	36.6337	DUP	BND(13.51%)|DEL(59.46%)|DUP(62.16%)|INV(16.22%)	EPHA3	GH03I088676|GH03I088689|GH03I088712|GH03I088809|GH03I088807|GH03I088911|GH03I088957|GH03I089025|GH03I089021|GH03I089107|GH03I089104|GH03I089108|GH03I089113|GH03I089165|GH03I089172|GH03I089171|GH03I089179|GH03I089216|GH03I089246|GH03I089278|GH03I089303|GH03I089332|GH03I089419|GH03I089466
38	p3.143.1	chr3:119460000-119680000	36.6337	DEL	BND(5.405%)|DEL(64.86%)|DUP(62.16%)|INV(2.703%)	COX17	GH03I119468|GH03I119462|GH03I119480|GH03I119497|GH03I119507|GH03I119518|GH03I119529|GH03I119548|GH03I119541|GH03I119538|GH03I119554|GH03I119557|GH03I119582|GH03I119578|GH03I119585|GH03I119592|GH03I119587|GH03I119595|GH03I119612|GH03I119626|GH03I119633|GH03I119620|GH03I119627|GH03I119642|GH03I119646|GH03I119649|GH03I119644|GH03I119652|GH03I119645|GH03I119667|GH03I119664|GH03I119656|GH03I119654|GH0…
39	p6.158.1	chr6:117600000-117760000	36.6337	DEL	BND(5.405%)|DEL(86.49%)|DUP(40.54%)	NUS1	GH06I117599|GH06I117605|GH06I117615|GH06I117607|GH06I117614|GH06I117674|GH06I117681|GH06I117682
40	p8.120.1	chr8:102060000-103510000	36.6337	DEL	BND(16.22%)|DEL(62.16%)|DUP(54.05%)|INV(21.62%)	UBR5	GH08I102063|GH08I102065|GH08I102070|GH08I102060|GH08I102064|GH08I102073|GH08I102092|GH08I102094|GH08I102100|GH08I102105|GH08I102116|GH08I102112|GH08I102127|GH08I102196|GH08I102191|GH08I102217|GH08I102232|GH08I102231|GH08I102253|GH08I102286|GH08I102289|GH08I102331|GH08I102375|GH08I102376|GH08I102367|GH08I102384|GH08I102396|GH08I102392|GH08I102395|GH08I102399|GH08I102402|GH08I102400|GH08I102404|GH0…
41	p11.73.1	chr11:65250000-65890000	35.6436	DEL|DUP	BND(16.67%)|DEL(63.89%)|DUP(63.89%)|INS(2.778%)|INV(11.11%)	MALAT1	GH11I065263|GH11I065260|GH11I065274|GH11I065277|GH11I065286|GH11I065310|GH11I065307|GH11I065321|GH11I065313|GH11I065329|GH11I065338|GH11I065327|GH11I065333|GH11I065361|GH11I065365|GH11I065364|GH11I065357|GH11I065377|GH11I065375|GH11I065400|GH11I065407|GH11I065411|GH11I065433|GH11I065435|GH11I065438|GH11I065468|GH11I065459|GH11I065467|GH11I065515|GH11I065510|GH11I065521|GH11I065527|GH11I065528|GH1…
42	p13.27.1	chr13:42180000-42340000	35.6436	DEL	DEL(88.89%)|DUP(19.44%)|INV(5.556%)	AKAP11	GH13I042216|GH13I042266|GH13I042280|GH13I042277|GH13I042279|GH13I042333|GH13I042270
43	p14.12.1	chr14:37500000-37660000	35.6436	DUP	BND(22.22%)|DEL(33.33%)|DUP(55.56%)|INV(13.89%)	MIPOL1,TTC6,FOXA1	GH14I037511|GH14I037515|GH14I037546|GH14I037566|GH14I037580|GH14I037611|GH14I037601|GH14I037602|GH14I037618|GH14I037622|GH14I037620|GH14I037623|GH14I037650|GH14I037651|GH14I037582|GH14I037603
44	p8.119.1	chr8:100620000-101050000	35.6436	DEL	BND(11.11%)|DEL(66.67%)|DUP(52.78%)|INV(11.11%)	PABPC1,MIR7705,YWHAZ	GH08I100629|GH08I100622|GH08I100648|GH08I100676|GH08I100663|GH08I100665|GH08I100666|GH08I100680|GH08I100718|GH08I100713|GH08I100723|GH08I100731|GH08I100750|GH08I100745|GH08I100748|GH08I100763|GH08I100788|GH08I100791|GH08I100809|GH08I100804|GH08I100806|GH08I100824|GH08I100831|GH08I100835|GH08I100846|GH08I100874|GH08I100864|GH08I100867|GH08I100888|GH08I100884|GH08I100881|GH08I100885|GH08I100886|GH0…
45	p8.55.1	chr8:40950000-42310000	35.6436	DEL	BND(30.56%)|DEL(52.78%)|DUP(30.56%)|INV(30.56%)	KAT6A	GH08I040951|GH08I040978|GH08I040984|GH08I040993|GH08I041071|GH08I041090|GH08I041076|GH08I041075|GH08I041100|GH08I041095|GH08I041092|GH08I041094|GH08I041105|GH08I041093|GH08I041127|GH08I041126|GH08I041146|GH08I041150|GH08I041160|GH08I041157|GH08I041183|GH08I041200|GH08I041195|GH08I041215|GH08I041220|GH08I041234|GH08I041248|GH08I041255|GH08I041264|GH08I041286|GH08I041284|GH08I041302|GH08I041300|GH0…
46	pX.33.1	chrX:43860000-46510000	35.6436	DEL	BND(33.33%)|DEL(61.11%)|DUP(52.78%)|INS(2.778%)|INV(13.89%)	KDM6A	GH0XI043860|GH0XI043877|GH0XI043940|GH0XI043973|GH0XI043958|GH0XI043972|GH0XI043964|GH0XI043969|GH0XI043985|GH0XI044007|GH0XI044002|GH0XI044004|GH0XI043996|GH0XI044011|GH0XI044012|GH0XI044035|GH0XI044034|GH0XI044025|GH0XI044029|GH0XI044042|GH0XI044062|GH0XI044106|GH0XI044152|GH0XI044144|GH0XI044223|GH0XI044245|GH0XI044264|GH0XI044283|GH0XI044313|GH0XI044312|GH0XI044305|GH0XI044331|GH0XI044342|GH0…
47	p1.108.1	chr1:92730000-92980000	34.6535	DEL	BND(5.714%)|DEL(85.71%)|DUP(40%)|INV(8.571%)	SNORA66	GH01I092755|GH01I092752|GH01I092791|GH01I092783|GH01I092797|GH01I092803|GH01I092808|GH01I092810|GH01I092822|GH01I092815|GH01I092853|GH01I092857|GH01I092858|GH01I092854|GH01I092852|GH01I092876|GH01I092886|GH01I092882|GH01I092907|GH01I092902|GH01I092918|GH01I092922|GH01I092916|GH01I092924|GH01I092934|GH01I092943|GH01I092933|GH01I092944|GH01I092935|GH01I092949|GH01I092956|GH01I092968|GH01I092964|GH0…
48	p1.212.1	chr1:185910000-188830000	34.6535	DEL	BND(25.71%)|DEL(62.86%)|DUP(34.29%)|INV(8.571%)	TPR	GH01I185911|GH01I185926|GH01I185970|GH01I185959|GH01I185969|GH01I185965|GH01I186078|GH01I186073|GH01I186081|GH01I186093|GH01I186094|GH01I186101|GH01I186121|GH01I186152|GH01I186155|GH01I186182|GH01I186177|GH01I186175|GH01I186195|GH01I186208|GH01I186212|GH01I186221|GH01I186297|GH01I186288|GH01I186296|GH01I186302|GH01I186348|GH01I186373|GH01I186404|GH01I186440|GH01I186441|GH01I186461|GH01I186473|GH0…
49	p1.56.1	chr1:63150000-63340000	34.6535	DUP	BND(34.29%)|DEL(48.57%)|DUP(54.29%)|INV(5.714%)	DOCK7	GH01I063189|GH01I063200|GH01I063199|GH01I063201|GH01I063216|GH01I063257|GH01I063261|GH01I063276|GH01I063304|GH01I063294|GH01I063316|GH01I063321|GH01I063319|GH01I063327|GH01I063325|GH01I063330|GH01I063274|GH01I063320
50	p1.56.3	chr1:63270000-65560000	34.6535	DUP	BND(28.57%)|DEL(54.29%)|DUP(62.86%)|INV(8.571%)	JAK1	GH01I063276|GH01I063304|GH01I063294|GH01I063316|GH01I063321|GH01I063319|GH01I063327|GH01I063325|GH01I063330|GH01I063341|GH01I063366|GH01I063408|GH01I063448|GH01I063441|GH01I063462|GH01I063487|GH01I063522|GH01I063549|GH01I063547|GH01I063572|GH01I063573|GH01I063592|GH01I063589|GH01I063611|GH01I063615|GH01I063621|GH01I063629|GH01I063651|GH01I063638|GH01I063639|GH01I063661|GH01I063673|GH01I063669|GH0…
51	p10.49.1	chr10:57750000-60160000	34.6535	DEL	BND(20%)|DEL(74.29%)|DUP(45.71%)|INV(20%)	CCDC6	GH10I057864|GH10I057897|GH10I057890|GH10I057936|GH10I057963|GH10I057964|GH10I057979|GH10I057992|GH10I057993|GH10I058025|GH10I058016|GH10I058022|GH10I058017|GH10I058027|GH10I058050|GH10I058065|GH10I058104|GH10I058149|GH10I058157|GH10I058217|GH10I058225|GH10I058236|GH10I058256|GH10I058257|GH10I058264|GH10I058274|GH10I058280|GH10I058291|GH10I058299|GH10I058322|GH10I058330|GH10I058331|GH10I058334|GH1…
52	p11.144.1	chr11:116610000-118900000	34.6535	DEL	BND(34.29%)|DEL(65.71%)|DUP(31.43%)|INS(5.714%)|INV(14.29%)	KMT2A	GH11I116641|GH11I116651|GH11I116661|GH11I116687|GH11I116696|GH11I116693|GH11I116707|GH11I116719|GH11I116703|GH11I116709|GH11I116731|GH11I116732|GH11I116742|GH11I116771|GH11I116776|GH11I116786|GH11I116790|GH11I116785|GH11I116809|GH11I116813|GH11I116807|GH11I116821|GH11I116842|GH11I116844|GH11I116849|GH11I116860|GH11I116855|GH11I116851|GH11I116869|GH11I116879|GH11I116882|GH11I116881|GH11I116887|GH1…
53	p15.33.1	chr15:56340000-59590000	34.6535	DEL	BND(40%)|DEL(60%)|DUP(20%)|INV(8.571%)	TCF12	GH15I056342|GH15I056364|GH15I056370|GH15I056425|GH15I056469|GH15I056464|GH15I056468|GH15I056491|GH15I056496|GH15I056532|GH15I056537|GH15I056527|GH15I056524|GH15I056610|GH15I056609|GH15I056616|GH15I056613|GH15I056608|GH15I056614|GH15I056648|GH15I056653|GH15I056646|GH15I056657|GH15I056667|GH15I056673|GH15I056678|GH15I056687|GH15I056717|GH15I056719|GH15I056718|GH15I056737|GH15I056730|GH15I056734|GH1…
54	p3.56.1	chr3:48630000-49090000	34.6535	DEL	BND(14.29%)|DEL(68.57%)|DUP(40%)|INV(5.714%)	QRICH1,NDUFAF3	GH03I048632|GH03I048654|GH03I048661|GH03I048662|GH03I048682|GH03I048677|GH03I048708|GH03I048696|GH03I048702|GH03I048693|GH03I048714|GH03I048738|GH03I048741|GH03I048737|GH03I048747|GH03I048753|GH03I048755|GH03I048743|GH03I048750|GH03I048769|GH03I048784|GH03I048820|GH03I048811|GH03I048825|GH03I048845|GH03I048853|GH03I048855|GH03I048896|GH03I048917|GH03I048927|GH03I048929|GH03I048930|GH03I048926|GH0…
55	p11.87.1	chr11:71760000-71980000	33.6634	DEL|DUP	BND(5.882%)|DEL(67.65%)|DUP(67.65%)|INV(2.941%)	IL18BP	GH11I071765|GH11I071785|GH11I071783|GH11I071781|GH11I071792|GH11I071799|GH11I071813|GH11I071833|GH11I071843|GH11I071855|GH11I071888|GH11I071878|GH11I071887|GH11I071900|GH11I071914|GH11I071934|GH11I071927|GH11I071933|GH11I071940|GH11I071936|GH11I071942|GH11I071962|GH11I071977|GH11I071793|GH11I071939
56	p14.45.1	chr14:62610000-65800000	33.6634	DEL	BND(29.41%)|DEL(52.94%)|DUP(38.24%)|INS(5.882%)|INV(17.65%)	MAX	GH14I062630|GH14I062629|GH14I062656|GH14I062663|GH14I062654|GH14I062690|GH14I062696|GH14I062695|GH14I062782|GH14I062781|GH14I062776|GH14I062957|GH14I063155|GH14I063174|GH14I063181|GH14I063186|GH14I063178|GH14I063208|GH14I063207|GH14I063203|GH14I063215|GH14I063214|GH14I063229|GH14I063247|GH14I063274|GH14I063273|GH14I063266|GH14I063294|GH14I063318|GH14I063362|GH14I063383|GH14I063427|GH14I063468|GH1…
57	p2.99.1	chr2:73890000-75040000	33.6634	DEL	DEL(88.24%)|DUP(47.06%)|INS(2.941%)|INV(14.71%)	DCTN1	GH02I073900|GH02I073895|GH02I073892|GH02I073903|GH02I073911|GH02I073921|GH02I073931|GH02I073934|GH02I073926|GH02I073925|GH02I073937|GH02I073952|GH02I073947|GH02I073969|GH02I073973|GH02I073957|GH02I073962|GH02I073987|GH02I073978|GH02I073995|GH02I073993|GH02I073999|GH02I073991|GH02I074011|GH02I074020|GH02I074008|GH02I074035|GH02I074025|GH02I074030|GH02I074023|GH02I074039|GH02I074054|GH02I074042|GH0…
58	p3.129.1	chr3:106230000-106510000	33.6634	DEL	DEL(70.59%)|DUP(61.76%)|INV(2.941%)	CBLB	GH03I106262|GH03I106254|GH03I106263|GH03I106281|GH03I106309|GH03I106333|GH03I106335|GH03I106338|GH03I106341|GH03I106428|GH03I106425|GH03I106457|GH03I106344|GH03I106396
59	p8.137.1	chr8:115200000-116950000	33.6634	DEL	BND(14.71%)|DEL(79.41%)|DUP(38.24%)|INV(20.59%)	RAD21	GH08I115217|GH08I115222|GH08I115239|GH08I115265|GH08I115334|GH08I115333|GH08I115347|GH08I115421|GH08I115417|GH08I115422|GH08I115412|GH08I115435|GH08I115426|GH08I115439|GH08I115447|GH08I115446|GH08I115448|GH08I115467|GH08I115464|GH08I115466|GH08I115493|GH08I115568|GH08I115562|GH08I115575|GH08I115585|GH08I115581|GH08I115583|GH08I115587|GH08I115621|GH08I115647|GH08I115660|GH08I115656|GH08I115661|GH0…
60	p8.83.1	chr8:62760000-63190000	33.6634	DUP	BND(20.59%)|DEL(47.06%)|DUP(52.94%)|INV(8.824%)	YTHDF3-AS1	GH08I062864|GH08I062868|GH08I062891|GH08I062901|GH08I062982|GH08I063012|GH08I063007|GH08I063024|GH08I063022|GH08I063032|GH08I063038|GH08I063085|GH08I063109|GH08I063111|GH08I063124|GH08I063146|GH08I063165|GH08I063172|GH08I063166|GH08I063167|GH08I062946
61	pX.39.1	chrX:48600000-48760000	33.6634	DEL	DEL(58.82%)|DUP(52.94%)|INV(23.53%)	WDR13	GH0XI048618|GH0XI048617|GH0XI048631|GH0XI048648|GH0XI048667|GH0XI048682|GH0XI048679|GH0XI048704|GH0XI048695|GH0XI048700|GH0XI048719|GH0XI048710|GH0XI048736|GH0XI048752|GH0XI048753|GH0XI048675
62	p1.106.1	chr1:92310000-92470000	32.6733	DEL	BND(6.061%)|DEL(84.85%)|DUP(42.42%)	RPAP2	GH01I092313|GH01I092310|GH01I092328|GH01I092365|GH01I092410|GH01I092446|GH01I092443|GH01I092441|GH01I092457|GH01I092459|GH01I092458|GH01I092464|GH01I092461|GH01I092463
63	p1.107.1	chr1:92430000-92590000	32.6733	DEL	DEL(84.85%)|DUP(42.42%)|INS(3.03%)	EVI5	GH01I092446|GH01I092443|GH01I092441|GH01I092457|GH01I092459|GH01I092458|GH01I092464|GH01I092461|GH01I092463|GH01I092474|GH01I092482|GH01I092473|GH01I092487|GH01I092494|GH01I092493|GH01I092502|GH01I092583|GH01I092503|GH01I092536
64	p1.110.1	chr1:93240000-93400000	32.6733	DEL	DEL(84.85%)|DUP(42.42%)|INV(3.03%)	DR1,CCDC18	GH01I093275|GH01I093307|GH01I093335|GH01I093324|GH01I093328|GH01I093344|GH01I093352|GH01I093351|GH01I093364|GH01I093358|GH01I093399|GH01I093337
65	p13.51.1	chr13:75000000-75460000	32.6733	DEL	BND(12.12%)|DEL(84.85%)|DUP(24.24%)|INV(9.091%)	TBC1D4,UCHL3	GH13I075000|GH13I075050|GH13I075072|GH13I075133|GH13I075146|GH13I075180|GH13I075194|GH13I075223|GH13I075226|GH13I075219|GH13I075250|GH13I075297|GH13I075293|GH13I075300|GH13I075299|GH13I075305|GH13I075312|GH13I075308|GH13I075328|GH13I075323|GH13I075347|GH13I075353|GH13I075361|GH13I075357|GH13I075370|GH13I075373|GH13I075372|GH13I075391|GH13I075385|GH13I075397|GH13I075400|GH13I075410|GH13I075411|GH1…
66	p16.18.1	chr16:21390000-24820000	32.6733	DEL	BND(30.3%)|DEL(51.52%)|DUP(24.24%)|INS(3.03%)|INV(21.21%)	PALB2	GH16I021402|GH16I021486|GH16I021500|GH16I021525|GH16I021523|GH16I021517|GH16I021516|GH16I021515|GH16I021518|GH16I021539|GH16I021537|GH16I021535|GH16I021540|GH16I021542|GH16I021549|GH16I021556|GH16I021554|GH16I021565|GH16I021589|GH16I021593|GH16I021583|GH16I021598|GH16I021603|GH16I021606|GH16I021608|GH16I021604|GH16I021597|GH16I021609|GH16I021605|GH16I021623|GH16I021619|GH16I021617|GH16I021638|GH1…
67	p3.6.1	chr3:9900000-12700000	32.6733	DEL	BND(27.27%)|DEL(42.42%)|DUP(36.36%)|INV(24.24%)	FANCD2,VHL	GH03I009896|GH03I009908|GH03I009912|GH03I009914|GH03I009932|GH03I009951|GH03I009953|GH03I009945|GH03I009954|GH03I009969|GH03I009983|GH03I009985|GH03I009995|GH03I010017|GH03I010014|GH03I010023|GH03I010085|GH03I010109|GH03I010108|GH03I010114|GH03I010134|GH03I010135|GH03I010137|GH03I010147|GH03I010144|GH03I010145|GH03I010149|GH03I010146|GH03I010160|GH03I010164|GH03I010168|GH03I010169|GH03I010183|GH0…
68	p3.89.1	chr3:81300000-81460000	32.6733	DEL	DEL(69.7%)|DUP(66.67%)|INV(3.03%)	ROBO1	GH03I081427|GH03I081425|GH03I081426|GH03I081443
69	p8.148.4	chr8:127470000-128080000	32.6733	DUP	BND(15.15%)|DEL(51.52%)|DUP(69.7%)|INV(15.15%)	MYC	GH08I127471|GH08I127480|GH08I127477|GH08I127493|GH08I127491|GH08I127506|GH08I127543|GH08I127547|GH08I127544|GH08I127563|GH08I127569|GH08I127575|GH08I127573|GH08I127578|GH08I127588|GH08I127594|GH08I127585|GH08I127624|GH08I127618|GH08I127638|GH08I127645|GH08I127649|GH08I127671|GH08I127674|GH08I127672|GH08I127666|GH08I127695|GH08I127686|GH08I127684|GH08I127706|GH08I127723|GH08I127725|GH08I127732|GH0…
70	pX.42.1	chrX:53640000-54070000	32.6733	DEL|DUP	BND(18.18%)|DEL(57.58%)|DUP(57.58%)	HUWE1	GH0XI053681|GH0XI053703|GH0XI053711|GH0XI053713|GH0XI053726|GH0XI053882|GH0XI054042
71	p1.95.1	chr1:85170000-85330000	31.6832	DEL	DEL(81.25%)|DUP(50%)|INV(3.125%)	C1orf52	GH01I085177|GH01I085198|GH01I085197|GH01I085204|GH01I085224|GH01I085222|GH01I085213|GH01I085219|GH01I085229|GH01I085243|GH01I085240|GH01I085258|GH01I085254|GH01I085263|GH01I085268|GH01I085262|GH01I085264|GH01I085272|GH01I085280|GH01I085283|GH01I085289|GH01I085296|GH01I085303|GH01I085307|GH01I085318|GH01I085326|GH01I085313|GH01I085273|GH01I085310|GH01I085294|GH01I085325
72	p10.27.1	chr10:31830000-33070000	31.6832	DEL	BND(25%)|DEL(59.38%)|DUP(43.75%)|INV(31.25%)	KIF5B	GH10I031862|GH10I031881|GH10I031896|GH10I031887|GH10I031912|GH10I031908|GH10I031925|GH10I031932|GH10I031946|GH10I031938|GH10I031934|GH10I031959|GH10I031948|GH10I031961|GH10I031972|GH10I031975|GH10I031977|GH10I032000|GH10I032003|GH10I032012|GH10I032042|GH10I032059|GH10I032053|GH10I032049|GH10I032077|GH10I032084|GH10I032095|GH10I032104|GH10I032105|GH10I032130|GH10I032142|GH10I032132|GH10I032138|GH1…
73	p13.59.1	chr13:79470000-79690000	31.6832	DEL	DEL(90.62%)|DUP(28.12%)	RBM26	GH13I079489|GH13I079480|GH13I079481|GH13I079496|GH13I079504|GH13I079507|GH13I079500|GH13I079522|GH13I079524|GH13I079541|GH13I079538|GH13I079533|GH13I079528|GH13I079531|GH13I079588|GH13I079620|GH13I079631|GH13I079646|GH13I079668|GH13I079679|GH13I079510|GH13I079495|GH13I079657|GH13I079592
74	p2.226.1	chr2:172470000-172780000	31.6832	DEL	DEL(81.25%)|DUP(50%)|INV(6.25%)	PDK1	GH02I172480|GH02I172495|GH02I172511|GH02I172510|GH02I172513|GH02I172516|GH02I172535|GH02I172550|GH02I172578|GH02I172587|GH02I172600|GH02I172612|GH02I172622|GH02I172646|GH02I172639|GH02I172642|GH02I172654|GH02I172672|GH02I172674|GH02I172697|GH02I172692|GH02I172701|GH02I172710|GH02I172725|GH02I172735|GH02I172772|GH02I172773|GH02I172552
75	p22.4.1	chr22:28590000-28750000	31.6832	BND	BND(50%)|DEL(21.88%)|DUP(15.62%)|INV(25%)	CCDC117	GH22I028594|GH22I028600|GH22I028607|GH22I028656|GH22I028674|GH22I028678|GH22I028714|GH22I028708|GH22I028736|GH22I028734|GH22I028740|GH22I028748
76	p3.187.1	chr3:152670000-152920000	31.6832	DEL	BND(6.25%)|DEL(71.88%)|DUP(65.62%)|INV(6.25%)	RAP2B	GH03I152671|GH03I152691|GH03I152719|GH03I152721|GH03I152779|GH03I152839|GH03I152834|GH03I152857|GH03I152872|GH03I152865
77	p3.69.1	chr3:63510000-63820000	31.6832	DUP	BND(3.125%)|DEL(53.12%)|DUP(59.38%)|INV(6.25%)	CADPS	GH03I063576|GH03I063624|GH03I063643|GH03I063652|GH03I063653|GH03I063654|GH03I063673|GH03I063687|GH03I063724|GH03I063760|GH03I063762|GH03I063763|GH03I063794|GH03I063792|GH03I063807
78	p5.56.2	chr5:55200000-55390000	31.6832	DUP	BND(21.88%)|DEL(46.88%)|DUP(59.38%)|INV(15.62%)	DHX29,SKIV2L2	GH05I055226|GH05I055219|GH05I055220|GH05I055232|GH05I055231|GH05I055304|GH05I055305|GH05I055302|GH05I055314|GH05I055344|GH05I055389
79	p6.105.1	chr6:70230000-70540000	31.6832	DEL	BND(3.125%)|DEL(65.62%)|DUP(56.25%)|INS(3.125%)|INV(3.125%)	FAM135A	GH06I070231|GH06I070284|GH06I070282|GH06I070285|GH06I070283|GH06I070303|GH06I070336|GH06I070378|GH06I070375|GH06I070371|GH06I070369|GH06I070390|GH06I070388|GH06I070410|GH06I070423|GH06I070426|GH06I070474|GH06I070506
80	p12.69.1	chr12:67920000-71620000	30.6931	DEL	BND(32.26%)|DEL(54.84%)|DUP(38.71%)|INS(3.226%)|INV(19.35%)	PTPRB	GH12I067919|GH12I067928|GH12I067939|GH12I067988|GH12I067980|GH12I068040|GH12I068031|GH12I068080|GH12I068079|GH12I068101|GH12I068105|GH12I068117|GH12I068121|GH12I068163|GH12I068159|GH12I068158|GH12I068180|GH12I068174|GH12I068223|GH12I068236|GH12I068225|GH12I068239|GH12I068245|GH12I068258|GH12I068266|GH12I068264|GH12I068271|GH12I068277|GH12I068290|GH12I068291|GH12I068312|GH12I068319|GH12I068311|GH1…
81	p13.52.1	chr13:75570000-75760000	30.6931	DEL	DEL(90.32%)|DUP(25.81%)	COMMD6	GH13I075619|GH13I075634|GH13I075632|GH13I075639|GH13I075656|GH13I075648|GH13I075647|GH13I075666|GH13I075668|GH13I075673|GH13I075690|GH13I075683|GH13I075682|GH13I075695|GH13I075694|GH13I075703|GH13I075700|GH13I075724|GH13I075712|GH13I075715|GH13I075737|GH13I075743|GH13I075746|GH13I075660|GH13I075758
82	p13.55.1	chr13:76800000-77020000	30.6931	DEL	DEL(90.32%)|DUP(29.03%)	FBXL3	GH13I076820|GH13I076808|GH13I076811|GH13I076825|GH13I076831|GH13I076829|GH13I076852|GH13I076860|GH13I076874|GH13I076878|GH13I076881|GH13I076903|GH13I076917|GH13I076936|GH13I076942|GH13I076940|GH13I076945|GH13I076944|GH13I076948|GH13I076965|GH13I076967|GH13I076970|GH13I076972|GH13I076974|GH13I076976|GH13I076980|GH13I076975|GH13I076990|GH13I076888|GH13I076939
83	p13.58.1	chr13:78810000-79000000	30.6931	DEL	BND(3.226%)|DEL(87.1%)|DUP(29.03%)	RNF219	GH13I078820|GH13I078843|GH13I078869|GH13I078934|GH13I078957|GH13I078978|GH13I078986|GH13I078998
84	p2.224.1	chr2:171900000-172060000	30.6931	DEL	BND(3.226%)|DEL(80.65%)|DUP(51.61%)	DLX1	GH02I171921|GH02I171936|GH02I171963|GH02I171956|GH02I171958|GH02I171954|GH02I171999|GH02I172011|GH02I172008|GH02I172013|GH02I172017|GH02I172027|GH02I172021|GH02I172038|GH02I172052|GH02I171966
85	p2.236.1	chr2:177210000-177400000	30.6931	DEL	BND(3.226%)|DEL(80.65%)|DUP(45.16%)|INV(3.226%)	NFE2L2	GH02I177222|GH02I177219|GH02I177210|GH02I177218|GH02I177215|GH02I177233|GH02I177228|GH02I177235|GH02I177227|GH02I177250|GH02I177247|GH02I177259|GH02I177271|GH02I177260|GH02I177283|GH02I177281|GH02I177290|GH02I177287|GH02I177278|GH02I177276|GH02I177294|GH02I177311|GH02I177309|GH02I177314|GH02I177322|GH02I177316|GH02I177331|GH02I177329|GH02I177335|GH02I177337|GH02I177328|GH02I177325|GH02I177349|GH0…
86	p2.252.1	chr2:187290000-188590000	30.6931	DEL	BND(9.677%)|DEL(87.1%)|DUP(45.16%)|INS(3.226%)|INV(9.677%)	COL3A1	GH02I187349|GH02I187360|GH02I187415|GH02I187402|GH02I187423|GH02I187429|GH02I187426|GH02I187445|GH02I187461|GH02I187482|GH02I187500|GH02I187513|GH02I187508|GH02I187519|GH02I187525|GH02I187522|GH02I187516|GH02I187523|GH02I187532|GH02I187576|GH02I187565|GH02I187574|GH02I187571|GH02I187566|GH02I187577|GH02I187586|GH02I187599|GH02I187660|GH02I187659|GH02I187676|GH02I187988|GH02I188031|GH02I188028|GH0…
87	p3.70.1	chr3:63930000-64210000	30.6931	DEL|DUP	BND(6.452%)|DEL(58.06%)|DUP(58.06%)	PSMD6-AS2	GH03I063940|GH03I063942|GH03I063932|GH03I063937|GH03I063950|GH03I063947|GH03I063961|GH03I063954|GH03I063956|GH03I063959|GH03I063955|GH03I063974|GH03I063963|GH03I063966|GH03I063995|GH03I063996|GH03I063984|GH03I063986|GH03I063993|GH03I063999|GH03I064005|GH03I063997|GH03I064013|GH03I064021|GH03I064016|GH03I064017|GH03I064030|GH03I064031|GH03I064040|GH03I064049|GH03I064047|GH03I064054|GH03I064063|GH0…
88	p4.121.1	chr4:98880000-99220000	30.6931	DEL	BND(6.452%)|DEL(74.19%)|DUP(61.29%)	ADH5	GH04I098880|GH04I098909|GH04I098905|GH04I098938|GH04I098927|GH04I098939|GH04I098931|GH04I098932|GH04I098933|GH04I098962|GH04I098994|GH04I099013|GH04I099027|GH04I099056|GH04I099042|GH04I099057|GH04I099063|GH04I099143|GH04I099151|GH04I099152|GH04I099147|GH04I099157|GH04I099180|GH04I099202|GH04I099218|GH04I099022|GH04I099204|GH04I099086
89	p4.89.1	chr4:73740000-74050000	30.6931	DEL	BND(3.226%)|DEL(77.42%)|DUP(58.06%)|INV(6.452%)	MTHFD2L	GH04I073742|GH04I073739|GH04I073777|GH04I073776|GH04I073762|GH04I073814|GH04I073822|GH04I073815|GH04I073836|GH04I073832|GH04I073853|GH04I073856|GH04I073843|GH04I073867|GH04I073860|GH04I073874|GH04I073859|GH04I073872|GH04I073901|GH04I073899|GH04I073902|GH04I073897|GH04I073923|GH04I073915|GH04I073944|GH04I073965|GH04I073981|GH04I073988|GH04I073984|GH04I073978|GH04I073998|GH04I074016|GH04I074019|GH0…
90	p6.106.1	chr6:70560000-70720000	30.6931	DEL	BND(6.452%)|DEL(67.74%)|DUP(58.06%)|INV(3.226%)	SMAP1	GH06I070566|GH06I070605|GH06I070627|GH06I070666|GH06I070710
91	p8.95.1	chr8:78480000-78670000	30.6931	DEL	DEL(70.97%)|DUP(64.52%)|INV(9.677%)	ZC2HC1A	GH08I078508|GH08I078507|GH08I078524|GH08I078520|GH08I078515|GH08I078535|GH08I078555|GH08I078547|GH08I078546|GH08I078573|GH08I078591|GH08I078612|GH08I078615|GH08I078646|GH08I078644|GH08I078664|GH08I078560|GH08I078610
92	p1.163.1	chr1:147120000-147550000	29.703	DEL	BND(13.33%)|DEL(70%)|DUP(46.67%)|INV(10%)	BCL9	GH01I147140|GH01I147152|GH01I147165|GH01I147161|GH01I147178|GH01I147224|GH01I147215|GH01I147235|GH01I147234|GH01I147246|GH01I147247|GH01I147245|GH01I147264|GH01I147272|GH01I147336|GH01I147390|GH01I147377|GH01I147479|GH01I147484|GH01I147495|GH01I147515|GH01I147544|GH01I147538|GH01I147291|GH01I147241|GH01I147504
93	p1.165.1	chr1:149730000-149920000	29.703	DEL	DEL(60%)|DUP(50%)|INV(16.67%)	BOLA1,HIST2H2AB	GH01I149740|GH01I149747|GH01I149746|GH01I149781|GH01I149775|GH01I149768|GH01I149772|GH01I149771|GH01I149785|GH01I149792|GH01I149787|GH01I149810|GH01I149826|GH01I149840|GH01I149835|GH01I149859|GH01I149854|GH01I149853|GH01I149866|GH01I149878|GH01I149881|GH01I149883|GH01I149898|GH01I149915|GH01I149916|GH01I149782|GH01I149863|GH01I149846|GH01I149831
94	p1.172.1	chr1:151950000-152200000	29.703	DEL	BND(6.667%)|DEL(66.67%)|DUP(50%)|INV(3.333%)	S100A11	GH01I151953|GH01I151968|GH01I151964|GH01I151972|GH01I151969|GH01I151962|GH01I151970|GH01I151971|GH01I151987|GH01I151983|GH01I151979|GH01I151982|GH01I152002|GH01I152022|GH01I152013|GH01I152032|GH01I152039|GH01I152028|GH01I152031|GH01I152052|GH01I152045|GH01I152070|GH01I152089|GH01I152090|GH01I152115|GH01I152143|GH01I152165|GH01I152166|GH01I152164|GH01I152162|GH01I152159|GH01I152188|GH01I152185|GH0…
95	p1.175.1	chr1:156660000-156880000	29.703	DEL	DEL(73.33%)|DUP(46.67%)|INV(3.333%)	MRPL24	GH01I156672|GH01I156686|GH01I156684|GH01I156689|GH01I156703|GH01I156700|GH01I156713|GH01I156759|GH01I156754|GH01I156758|GH01I156765|GH01I156773|GH01I156770|GH01I156781|GH01I156797|GH01I156807|GH01I156804|GH01I156805|GH01I156801|GH01I156811|GH01I156812|GH01I156836|GH01I156852|GH01I156853|GH01I156848|GH01I156862|GH01I156870|GH01I156712|GH01I156725|GH01I156696|GH01I156740|GH01I156656|GH01I156858
96	p1.179.1	chr1:160560000-160780000	29.703	DEL	BND(10%)|DEL(76.67%)|DUP(50%)|INV(3.333%)	CD84	GH01I160558|GH01I160560|GH01I160571|GH01I160570|GH01I160565|GH01I160588|GH01I160580|GH01I160581|GH01I160605|GH01I160598|GH01I160610|GH01I160609|GH01I160618|GH01I160615|GH01I160650|GH01I160657|GH01I160671|GH01I160663|GH01I160672|GH01I160681|GH01I160717|GH01I160719|GH01I160733|GH01I160732|GH01I160736|GH01I160752|GH01I160749|GH01I160754|GH01I160748|GH01I160766|GH01I160772|GH01I160777|GH01I160776|GH0…
97	p10.97.1	chr10:94560000-94870000	29.703	DEL	BND(6.667%)|DEL(60%)|DUP(53.33%)	CYP2C9	GH10I094622|GH10I094676|GH10I094761|GH10I094762|GH10I094777|GH10I094679
98	p3.102.1	chr3:89550000-89710000	29.703	DUP	DEL(60%)|DUP(66.67%)|INV(3.333%)	CGGBP1	GH03I089649|GH03I089685
99	p4.113.1	chr4:90540000-90640000	29.703	DEL	DEL(76.67%)|DUP(60%)	SNCA	GH04I090546
100	p5.119.1	chr5:132150000-132490000	29.703	DEL	BND(10%)|DEL(63.33%)|DUP(56.67%)|INV(3.333%)	RAD50	GH05I132176|GH05I132180|GH05I132190|GH05I132203|GH05I132204|GH05I132211|GH05I132205|GH05I132202|GH05I132214|GH05I132224|GH05I132221|GH05I132237|GH05I132257|GH05I132252|GH05I132271|GH05I132272|GH05I132276|GH05I132292|GH05I132298|GH05I132306|GH05I132309|GH05I132313|GH05I132322|GH05I132317|GH05I132321|GH05I132357|GH05I132353|GH05I132377|GH05I132381|GH05I132368|GH05I132391|GH05I132384|GH05I132396|GH0…
101	p5.73.1	chr5:71700000-71860000	29.703	DEL	BND(3.333%)|DEL(70%)|DUP(53.33%)	MAP1B	GH05I071719|GH05I071743|GH05I071757|GH05I071748|GH05I071749|GH05I071782|GH05I071830|GH05I071850
102	p1.166.1	chr1:150120000-150340000	28.7129	DEL	BND(3.448%)|DEL(75.86%)|DUP(48.28%)|INV(6.897%)	ANP32E,PRPF3	GH01I150141|GH01I150148|GH01I150144|GH01I150146|GH01I150171|GH01I150185|GH01I150183|GH01I150177|GH01I150176|GH01I150182|GH01I150193|GH01I150213|GH01I150232|GH01I150231|GH01I150249|GH01I150271|GH01I150262|GH01I150266|GH01I150280|GH01I150301|GH01I150292|GH01I150309|GH01I150320|GH01I150156|GH01I150191|GH01I150254
103	p1.181.1	chr1:160950000-161050000	28.7129	DEL	DEL(72.41%)|DUP(51.72%)|INV(3.448%)	TSTD1	GH01I160954|GH01I160955|GH01I160951|GH01I160971|GH01I160972|GH01I160986|GH01I160978|GH01I160980|GH01I161000|GH01I160989|GH01I161002|GH01I160993|GH01I160994|GH01I161008|GH01I161006|GH01I161032|GH01I161035|GH01I161033|GH01I161041|GH01I161043|GH01I161042|GH01I161037|GH01I161011
104	p1.182.1	chr1:161070000-161230000	28.7129	DEL	BND(6.897%)|DEL(75.86%)|DUP(48.28%)|INV(3.448%)	APOA2	GH01I161073|GH01I161071|GH01I161096|GH01I161091|GH01I161111|GH01I161130|GH01I161127|GH01I161139|GH01I161140|GH01I161137|GH01I161164|GH01I161158|GH01I161171|GH01I161180|GH01I161175|GH01I161192|GH01I161193|GH01I161191|GH01I161189|GH01I161209|GH01I161206|GH01I161222|GH01I161066|GH01I161113|GH01I161152|GH01I161196|GH01I161181|GH01I161079|GH01I161213
105	p1.234.3	chr1:205650000-205750000	28.7129	DEL	BND(31.03%)|DEL(48.28%)|DUP(37.93%)|INV(13.79%)	NUCKS1	GH01I205660|GH01I205661|GH01I205659|GH01I205657|GH01I205662|GH01I205663|GH01I205672|GH01I205674|GH01I205693|GH01I205688|GH01I205708|GH01I205710|GH01I205704|GH01I205711|GH01I205709|GH01I205706|GH01I205741|GH01I205746|GH01I205740|GH01I205739|GH01I205667|GH01I205747|GH01I205700
106	p11.79.1	chr11:67350000-67480000	28.7129	DEL|DUP	DEL(75.86%)|DUP(75.86%)|INS(3.448%)	POLD4	GH11I067347|GH11I067382|GH11I067377|GH11I067378|GH11I067380|GH11I067383|GH11I067400|GH11I067390|GH11I067399|GH11I067389|GH11I067396|GH11I067412|GH11I067427|GH11I067422|GH11I067449|GH11I067462|GH11I067466|GH11I067455|GH11I067458|GH11I067350|GH11I067401|GH11I067414|GH11I067467|GH11I067433|GH11I067452|GH11I067364
107	p17.5.1	chr17:7590000-7780000	28.7129	DEL	BND(41.38%)|DEL(58.62%)|DUP(24.14%)|INV(13.79%)	TP53,KDM6B	GH17I007586|GH17I007613|GH17I007633|GH17I007625|GH17I007634|GH17I007635|GH17I007632|GH17I007646|GH17I007644|GH17I007656|GH17I007679|GH17I007676|GH17I007704|GH17I007705|GH17I007706|GH17I007715|GH17I007712|GH17I007703|GH17I007713|GH17I007745|GH17I007747|GH17I007743|GH17I007755|GH17I007754|GH17I007773|GH17I007716|GH17I007650|GH17I007684|GH17I007749
108	p4.110.1	chr4:86790000-87160000	28.7129	DEL	BND(6.897%)|DEL(65.52%)|DUP(62.07%)|INV(13.79%)	NUDT9	GH04I086817|GH04I086815|GH04I086830|GH04I086848|GH04I086844|GH04I086840|GH04I086843|GH04I086855|GH04I086894|GH04I086890|GH04I086909|GH04I086903|GH04I086907|GH04I086917|GH04I086918|GH04I086921|GH04I086924|GH04I086941|GH04I086933|GH04I086946|GH04I086945|GH04I086965|GH04I086955|GH04I086957|GH04I086950|GH04I086963|GH04I086976|GH04I086967|GH04I086972|GH04I086981|GH04I086968|GH04I086983|GH04I086970|GH0…
109	p4.119.1	chr4:98040000-98200000	28.7129	DEL	DEL(72.41%)|DUP(65.52%)|INV(3.448%)	RAP1GDS1	GH04I098088|GH04I098093|GH04I098110|GH04I098142
110	p5.112.1	chr5:127530000-127690000	28.7129	DEL|DUP	BND(3.448%)|DEL(62.07%)|DUP(62.07%)|INV(10.34%)	PRRC1	GH05I127653|GH05I127649|GH05I127650|GH05I127659|GH05I127664
111	p5.19.1	chr5:22470000-25120000	28.7129	DEL	BND(24.14%)|DEL(75.86%)|DUP(31.03%)|INS(10.34%)|INV(6.897%)	CDH10	GH05I022560|GH05I022596|GH05I022620|GH05I022648|GH05I022853|GH05I022852|GH05I022928|GH05I023012|GH05I023169|GH05I023209|GH05I023233|GH05I023303|GH05I023314|GH05I023352|GH05I023389|GH05I023412|GH05I023419|GH05I023465|GH05I023507|GH05I023527|GH05I023630|GH05I024065|GH05I024132|GH05I024163|GH05I024161|GH05I024155|GH05I024208|GH05I024258|GH05I024266|GH05I024272|GH05I024283|GH05I024285|GH05I024381|GH0…
112	p7.115.1	chr7:98760000-99040000	28.7129	DUP	BND(3.448%)|DEL(58.62%)|DUP(65.52%)|INV(6.897%)	MIR3609	GH07I098771|GH07I098801|GH07I098809|GH07I098822|GH07I098826|GH07I098820|GH07I098818|GH07I098819|GH07I098837|GH07I098838|GH07I098841|GH07I098836|GH07I098852|GH07I098869|GH07I098867|GH07I098877|GH07I098922|GH07I098939|GH07I098929|GH07I098934|GH07I098935|GH07I098956|GH07I098959|GH07I098988|GH07I099003|GH07I099028|GH07I099036|GH07I099031|GH07I098795
113	p7.163.1	chr7:136980000-139600000	28.7129	DEL	BND(13.79%)|DEL(58.62%)|DUP(37.93%)|INV(20.69%)	KIAA1549	GH07I136996|GH07I137006|GH07I137025|GH07I137082|GH07I137072|GH07I137081|GH07I137078|GH07I137130|GH07I137145|GH07I137150|GH07I137239|GH07I137266|GH07I137275|GH07I137267|GH07I137282|GH07I137288|GH07I137285|GH07I137312|GH07I137302|GH07I137314|GH07I137335|GH07I137339|GH07I137342|GH07I137354|GH07I137351|GH07I137402|GH07I137400|GH07I137423|GH07I137446|GH07I137454|GH07I137507|GH07I137526|GH07I137513|GH0…
114	p1.199.1	chr1:172020000-172330000	27.7228	DEL	BND(7.143%)|DEL(78.57%)|DUP(42.86%)|INV(3.571%)	MIR214,MIR199A2	GH01I172039|GH01I172068|GH01I172090|GH01I172108|GH01I172125|GH01I172117|GH01I172134|GH01I172135|GH01I172154|GH01I172173|GH01I172178|GH01I172163|GH01I172167|GH01I172179|GH01I172239|GH01I172253|GH01I172270|GH01I172268|GH01I172277|GH01I172293|GH01I172286|GH01I172210|GH01I172137|GH01I172320
115	p10.59.1	chr10:68070000-68440000	27.7228	DEL	BND(7.143%)|DEL(78.57%)|DUP(60.71%)|INV(7.143%)	PBLD	GH10I068077|GH10I068085|GH10I068082|GH10I068090|GH10I068096|GH10I068099|GH10I068119|GH10I068113|GH10I068116|GH10I068121|GH10I068133|GH10I068125|GH10I068139|GH10I068127|GH10I068144|GH10I068141|GH10I068161|GH10I068158|GH10I068163|GH10I068160|GH10I068184|GH10I068188|GH10I068202|GH10I068208|GH10I068230|GH10I068271|GH10I068261|GH10I068283|GH10I068302|GH10I068299|GH10I068318|GH10I068316|GH10I068315|GH1…
116	p11.74.1	chr11:65850000-66070000	27.7228	DUP	DEL(75%)|DUP(78.57%)|INV(7.143%)	DRAP1,BANF1	GH11I065851|GH11I065849|GH11I065868|GH11I065867|GH11I065884|GH11I065906|GH11I065909|GH11I065932|GH11I065940|GH11I065956|GH11I065988|GH11I066006|GH11I066000|GH11I066020|GH11I066026|GH11I066014|GH11I066054|GH11I066044|GH11I066048|GH11I066050|GH11I066062|GH11I066066|GH11I066067|GH11I065878|GH11I065886|GH11I065910|GH11I065960|GH11I065945|GH11I066010|GH11I065927|GH11I066059
117	p11.76.1	chr11:66360000-66490000	27.7228	DUP	DEL(71.43%)|DUP(82.14%)|INV(3.571%)	SLC29A2,MRPL11	GH11I066361|GH11I066363|GH11I066386|GH11I066389|GH11I066408|GH11I066413|GH11I066417|GH11I066420|GH11I066421|GH11I066430|GH11I066443|GH11I066437|GH11I066458|GH11I066464|GH11I066454|GH11I066478|GH11I066369
118	p13.20.1	chr13:36960000-37120000	27.7228	DEL	BND(7.143%)|DEL(85.71%)|DUP(32.14%)	EXOSC8,SUPT20H	GH13I036965|GH13I036978|GH13I036997|GH13I037006|GH13I037022|GH13I037037|GH13I037058|GH13I037091|GH13I037085|GH13I037088|GH13I037090|GH13I037105|GH13I037100|GH13I037011|GH13I037107
119	p2.46.1	chr2:31680000-32050000	27.7228	DEL	BND(17.86%)|DEL(67.86%)|DUP(60.71%)|INV(3.571%)	MEMO1	GH02I031736|GH02I031811|GH02I031812|GH02I031810|GH02I031837|GH02I031877|GH02I031934|GH02I031945|GH02I031933|GH02I031956|GH02I031960|GH02I031963|GH02I031974|GH02I031966|GH02I031988|GH02I031992|GH02I031987|GH02I031983|GH02I032008|GH02I032007|GH02I032004|GH02I031998|GH02I032038|GH02I031996|GH02I031980
120	p3.57.1	chr3:49260000-49420000	27.7228	DEL	BND(3.571%)|DEL(67.86%)|DUP(50%)	USP4,MIR4271,TCTA	GH03I049260|GH03I049269|GH03I049275|GH03I049296|GH03I049309|GH03I049320|GH03I049332|GH03I049356|GH03I049354|GH03I049361|GH03I049362|GH03I049377|GH03I049370|GH03I049395|GH03I049397|GH03I049385|GH03I049387|GH03I049400|GH03I049408|GH03I049406|GH03I049401|GH03I049418|GH03I049265|GH03I049338|GH03I049409
121	p3.58.1	chr3:49410000-49600000	27.7228	DEL	DEL(67.86%)|DUP(53.57%)|INV(3.571%)	GPX1	GH03I049420|GH03I049429|GH03I049428|GH03I049418|GH03I049421|GH03I049454|GH03I049449|GH03I049467|GH03I049477|GH03I049464|GH03I049476|GH03I049484|GH03I049486|GH03I049488|GH03I049490|GH03I049489|GH03I049491|GH03I049483|GH03I049494|GH03I049493|GH03I049481|GH03I049499|GH03I049498|GH03I049502|GH03I049508|GH03I049520|GH03I049524|GH03I049519|GH03I049512|GH03I049533|GH03I049539|GH03I049553|GH03I049587|GH0…
122	p4.133.1	chr4:105180000-105370000	27.7228	DEL	BND(3.571%)|DEL(75%)|DUP(53.57%)|INV(3.571%)	ARHGEF38	GH04I105179|GH04I105184|GH04I105186|GH04I105196|GH04I105191|GH04I105193|GH04I105198|GH04I105194|GH04I105209|GH04I105215|GH04I105205|GH04I105225|GH04I105220|GH04I105235|GH04I105279|GH04I105306|GH04I105304|GH04I105342|GH04I105352|GH04I105356|GH04I105351
123	p1.170.1	chr1:151470000-151630000	26.7327	DEL	DEL(70.37%)|DUP(55.56%)|INV(7.407%)	CGN	GH01I151479|GH01I151472|GH01I151498|GH01I151494|GH01I151508|GH01I151524|GH01I151519|GH01I151534|GH01I151536|GH01I151537|GH01I151545|GH01I151552|GH01I151565|GH01I151553|GH01I151578|GH01I151574|GH01I151596|GH01I151593|GH01I151616|GH01I151608|GH01I151606|GH01I151610|GH01I151615|GH01I151619|GH01I151501|GH01I151580|GH01I151568
124	p1.80.1	chr1:75240000-75430000	26.7327	DEL	BND(3.704%)|DEL(77.78%)|DUP(55.56%)|INV(3.704%)	SLC44A5	GH01I075333|GH01I075344
125	p12.11.1	chr12:12600000-12820000	26.7327	DEL	BND(22.22%)|DEL(62.96%)|DUP(18.52%)|INV(11.11%)	DUSP16,CDKN1B,DDX47	GH12I012610|GH12I012604|GH12I012621|GH12I012616|GH12I012628|GH12I012624|GH12I012620|GH12I012622|GH12I012645|GH12I012655|GH12I012665|GH12I012676|GH12I012683|GH12I012701|GH12I012703|GH12I012711|GH12I012706|GH12I012704|GH12I012705|GH12I012728|GH12I012729|GH12I012744|GH12I012741|GH12I012733|GH12I012730|GH12I012745|GH12I012731|GH12I012748|GH12I012755|GH12I012757|GH12I012774|GH12I012784|GH12I012791|GH1…
126	p16.12.1	chr16:13680000-15670000	26.7327	DEL	BND(29.63%)|DEL(55.56%)|DUP(22.22%)|INV(14.81%)	ERCC4	GH16I013708|GH16I013779|GH16I013780|GH16I013829|GH16I013919|GH16I013924|GH16I013923|GH16I013940|GH16I013936|GH16I013959|GH16I014002|GH16I013999|GH16I014007|GH16I013993|GH16I013997|GH16I014012|GH16I014011|GH16I014050|GH16I014048|GH16I014058|GH16I014070|GH16I014087|GH16I014103|GH16I014090|GH16I014095|GH16I014121|GH16I014110|GH16I014112|GH16I014125|GH16I014151|GH16I014182|GH16I014180|GH16I014172|GH1…
127	p2.248.1	chr2:185430000-185650000	26.7327	DEL	DEL(81.48%)|DUP(48.15%)|INS(3.704%)	NCKAP1	GH02I185484|GH02I185577|GH02I185582|GH02I185627|GH02I185623|GH02I185643|GH02I185635
128	p4.128.1	chr4:102870000-103030000	26.7327	DEL	BND(3.704%)|DEL(77.78%)|DUP(59.26%)	CISD2	GH04I102866|GH04I102878|GH04I102889|GH04I102998|GH04I103010|GH04I103009|GH04I103018
129	p4.137.1	chr4:106230000-106360000	26.7327	DEL	DEL(77.78%)|DUP(59.26%)|INV(3.704%)	AIMP1	GH04I106238|GH04I106244|GH04I106266|GH04I106260|GH04I106286|GH04I106310|GH04I106301|GH04I106311|GH04I106326|GH04I106343|GH04I106334|GH04I106358|GH04I106314
130	p5.120.1	chr5:132780000-132970000	26.7327	DEL	BND(7.407%)|DEL(66.67%)|DUP(59.26%)|INV(3.704%)	AFF4,HSPA4,GDF9,UQCRQ	GH05I132788|GH05I132782|GH05I132781|GH05I132780|GH05I132806|GH05I132800|GH05I132801|GH05I132798|GH05I132799|GH05I132797|GH05I132810|GH05I132812|GH05I132822|GH05I132823|GH05I132821|GH05I132818|GH05I132829|GH05I132827|GH05I132848|GH05I132853|GH05I132865|GH05I132883|GH05I132875|GH05I132877|GH05I132906|GH05I132907|GH05I132961|GH05I132871|GH05I132825|GH05I132836|GH05I132808
131	p5.122.1	chr5:135420000-135730000	26.7327	DEL	BND(3.704%)|DEL(62.96%)|DUP(59.26%)	H2AFY	GH05I135423|GH05I135425|GH05I135433|GH05I135436|GH05I135441|GH05I135444|GH05I135450|GH05I135459|GH05I135462|GH05I135455|GH05I135466|GH05I135482|GH05I135493|GH05I135488|GH05I135481|GH05I135505|GH05I135496|GH05I135500|GH05I135507|GH05I135535|GH05I135543|GH05I135536|GH05I135560|GH05I135575|GH05I135570|GH05I135566|GH05I135578|GH05I135615|GH05I135628|GH05I135650|GH05I135653|GH05I135686|GH05I135704|GH0…
132	p5.124.1	chr5:138690000-139000000	26.7327	DEL	BND(11.11%)|DEL(66.67%)|DUP(59.26%)|INV(3.704%)	HSPA9,CTNNA1,SIL1	GH05I138705|GH05I138701|GH05I138693|GH05I138695|GH05I138721|GH05I138707|GH05I138708|GH05I138723|GH05I138730|GH05I138741|GH05I138752|GH05I138771|GH05I138791|GH05I138818|GH05I138833|GH05I138831|GH05I138835|GH05I138843|GH05I138873|GH05I138884|GH05I138883|GH05I138899|GH05I138905|GH05I138927|GH05I138926|GH05I138932|GH05I138922|GH05I138949|GH05I138942|GH05I138948|GH05I138944|GH05I138945|GH05I138959|GH0…
133	p7.174.2	chr7:144270000-146620000	26.7327	DEL	BND(11.11%)|DEL(59.26%)|DUP(55.56%)|INV(11.11%)	CNTNAP2	GH07I144292|GH07I144291|GH07I144318|GH07I144352|GH07I144354|GH07I144357|GH07I144383|GH07I144415|GH07I144410|GH07I144437|GH07I144487|GH07I144534|GH07I144725|GH07I144720|GH07I144748|GH07I144765|GH07I144777|GH07I144812|GH07I144825|GH07I144829|GH07I144823|GH07I144824|GH07I144827|GH07I144841|GH07I145082|GH07I145224|GH07I145718|GH07I145845|GH07I145997|GH07I146115|GH07I146150|GH07I146163|GH07I146223|GH0…
134	p8.119.2	chr8:100470000-100690000	26.7327	DEL|DUP	DEL(70.37%)|DUP(70.37%)|INV(3.704%)	ANKRD46,RNF19A	GH08I100471|GH08I100484|GH08I100507|GH08I100525|GH08I100519|GH08I100543|GH08I100540|GH08I100541|GH08I100564|GH08I100558|GH08I100573|GH08I100567|GH08I100629|GH08I100622|GH08I100648|GH08I100676|GH08I100663|GH08I100665|GH08I100666|GH08I100680|GH08I100481|GH08I100487|GH08I100513|GH08I100677|GH08I100530
135	p8.129.1	chr8:108270000-108430000	26.7327	DEL	BND(7.407%)|DEL(77.78%)|DUP(51.85%)	EIF3E	GH08I108286|GH08I108293|GH08I108306|GH08I108307|GH08I108392|GH08I108393|GH08I108426
136	p8.145.3	chr8:124110000-124480000	26.7327	DEL	DEL(81.48%)|DUP(44.44%)|INS(7.407%)|INV(7.407%)	NDUFB9,TMEM65,RNF139,TRMT12	GH08I124138|GH08I124139|GH08I124148|GH08I124147|GH08I124159|GH08I124175|GH08I124179|GH08I124192|GH08I124194|GH08I124237|GH08I124228|GH08I124226|GH08I124246|GH08I124254|GH08I124266|GH08I124256|GH08I124259|GH08I124260|GH08I124271|GH08I124269|GH08I124279|GH08I124290|GH08I124292|GH08I124351|GH08I124355|GH08I124363|GH08I124376|GH08I124408|GH08I124427|GH08I124425|GH08I124442|GH08I124447|GH08I124440|GH0…
137	p9.4.1	chr9:9210000-9850000	26.7327	DEL	BND(3.704%)|DEL(85.19%)|DUP(29.63%)|INV(11.11%)	PTPRD	GH09I009442|GH09I009521|GH09I009522|GH09I009555|GH09I009556|GH09I009612|GH09I009758|GH09I009842|GH09I009847
138	p1.194.1	chr1:168960000-169150000	25.7426	DEL	BND(3.846%)|DEL(76.92%)|DUP(42.31%)	ATP1B1	GH01I168991|GH01I169018|GH01I169024|GH01I169027|GH01I169046|GH01I169048|GH01I169043|GH01I169053|GH01I169051|GH01I169059|GH01I169052|GH01I169072|GH01I169080|GH01I169089|GH01I169086|GH01I169100|GH01I169101|GH01I169126|GH01I169121|GH01I169122|GH01I169128|GH01I169124|GH01I169118|GH01I169119|GH01I169133|GH01I169132|GH01I169098|GH01I169141|GH01I169115
139	p1.202.1	chr1:176250000-176410000	25.7426	DEL	BND(7.692%)|DEL(80.77%)|DUP(42.31%)	PAPPA2	GH01I176381|GH01I176275
140	p1.219.1	chr1:193050000-193660000	25.7426	DEL	BND(3.846%)|DEL(73.08%)|DUP(38.46%)|INS(3.846%)|INV(3.846%)	CDC73	GH01I193067|GH01I193057|GH01I193069|GH01I193103|GH01I193109|GH01I193120|GH01I193210|GH01I193229|GH01I193257|GH01I193271|GH01I193312|GH01I193308|GH01I193321|GH01I193314|GH01I193339|GH01I193334|GH01I193355|GH01I193368|GH01I193407|GH01I193406|GH01I193417|GH01I193437|GH01I193455|GH01I193448|GH01I193462|GH01I193482|GH01I193491|GH01I193537|GH01I193542|GH01I193546|GH01I193558|GH01I193553|GH01I193568|GH0…
141	p10.61.1	chr10:68880000-69220000	25.7426	DEL|DUP	BND(7.692%)|DEL(65.38%)|DUP(65.38%)|INV(11.54%)	VPS26A	GH10I068899|GH10I068897|GH10I068923|GH10I068954|GH10I068976|GH10I068977|GH10I068988|GH10I069004|GH10I068998|GH10I068997|GH10I069012|GH10I069023|GH10I069014|GH10I069031|GH10I069027|GH10I069056|GH10I069043|GH10I069063|GH10I069068|GH10I069064|GH10I069059|GH10I069070|GH10I069072|GH10I069094|GH10I069101|GH10I069104|GH10I069095|GH10I069106|GH10I069100|GH10I069146|GH10I069179|GH10I069178|GH10I069213|GH1…
142	p10.74.1	chr10:77010000-77200000	25.7426	DUP	BND(3.846%)|DEL(61.54%)|DUP(73.08%)|INV(3.846%)	ZNF503	GH10I077011|GH10I077027|GH10I077030|GH10I077032|GH10I077041|GH10I077072|GH10I077083|GH10I077085|GH10I077081|GH10I077082|GH10I077084|GH10I077073|GH10I077098|GH10I077097|GH10I077109|GH10I077114|GH10I077103|GH10I077111|GH10I077126|GH10I077156|GH10I077162|GH10I077159|GH10I077179|GH10I077173|GH10I077182|GH10I077193|GH10I077197|GH10I077187|GH10I077037|GH10I077070
143	p11.35.1	chr11:36180000-36640000	25.7426	DEL	BND(7.692%)|DEL(65.38%)|DUP(57.69%)	C11orf74	GH11I036182|GH11I036185|GH11I036195|GH11I036212|GH11I036231|GH11I036249|GH11I036266|GH11I036283|GH11I036288|GH11I036278|GH11I036292|GH11I036300|GH11I036293|GH11I036296|GH11I036297|GH11I036308|GH11I036309|GH11I036312|GH11I036328|GH11I036326|GH11I036344|GH11I036354|GH11I036356|GH11I036349|GH11I036353|GH11I036360|GH11I036367|GH11I036381|GH11I036375|GH11I036376|GH11I036387|GH11I036384|GH11I036404|GH1…
144	p11.68.1	chr11:62610000-62740000	25.7426	DUP	BND(7.692%)|DEL(69.23%)|DUP(73.08%)|INV(3.846%)	B3GAT3	GH11I062610|GH11I062620|GH11I062645|GH11I062640|GH11I062637|GH11I062664|GH11I062674|GH11I062680|GH11I062669|GH11I062676|GH11I062687|GH11I062694|GH11I062712|GH11I062704|GH11I062724|GH11I062722|GH11I062732|GH11I062719|GH11I062651
145	p13.13.1	chr13:32190000-32440000	25.7426	DEL	BND(7.692%)|DEL(88.46%)|DUP(23.08%)|INV(3.846%)	PDS5B	GH13I032205|GH13I032209|GH13I032223|GH13I032252|GH13I032246|GH13I032260|GH13I032267|GH13I032264|GH13I032284|GH13I032314|GH13I032323|GH13I032309|GH13I032330|GH13I032340|GH13I032391|GH13I032409|GH13I032425|GH13I032210
146	p15.25.1	chr15:45240000-47290000	25.7426	DEL	BND(38.46%)|DEL(50%)|DUP(34.62%)|INV(15.38%)	HMGN2P46	GH15I045252|GH15I045250|GH15I045249|GH15I045253|GH15I045262|GH15I045278|GH15I045298|GH15I045306|GH15I045310|GH15I045331|GH15I045326|GH15I045344|GH15I045338|GH15I045365|GH15I045363|GH15I045367|GH15I045380|GH15I045371|GH15I045373|GH15I045372|GH15I045375|GH15I045374|GH15I045395|GH15I045384|GH15I045385|GH15I045393|GH15I045391|GH15I045399|GH15I045400|GH15I045431|GH15I045430|GH15I045443|GH15I045436|GH1…
147	p4.102.1	chr4:83730000-83890000	25.7426	DEL	DEL(80.77%)|DUP(61.54%)	CDS1	GH04I083751|GH04I083778|GH04I083830|GH04I083829|GH04I083850|GH04I083854|GH04I083873|GH04I083885
148	p4.159.1	chr4:118980000-119140000	25.7426	DEL	BND(3.846%)|DEL(61.54%)|DUP(57.69%)	SEC24D	GH04I118988|GH04I118985|GH04I118991|GH04I118986|GH04I118995|GH04I118983|GH04I118981|GH04I118993|GH04I118987|GH04I119003|GH04I118997|GH04I119002|GH04I119010|GH04I119005|GH04I119008|GH04I119021|GH04I119019|GH04I119022|GH04I119024|GH04I119016|GH04I119044|GH04I119033|GH04I119029|GH04I119042|GH04I119037|GH04I119047|GH04I119053|GH04I119046|GH04I119051|GH04I119068|GH04I119070|GH04I119080|GH04I119093|GH0…
149	p5.126.1	chr5:139470000-139750000	25.7426	DEL	DEL(73.08%)|DUP(57.69%)|INV(7.692%)	UBE2D2,CXXC5	GH05I139470|GH05I139480|GH05I139484|GH05I139478|GH05I139488|GH05I139494|GH05I139503|GH05I139512|GH05I139511|GH05I139514|GH05I139517|GH05I139513|GH05I139531|GH05I139548|GH05I139543|GH05I139564|GH05I139560|GH05I139589|GH05I139575|GH05I139599|GH05I139593|GH05I139630|GH05I139626|GH05I139676|GH05I139673|GH05I139680|GH05I139674|GH05I139679|GH05I139713|GH05I139712|GH05I139724|GH05I139731|GH05I139735|GH0…
150	p5.59.1	chr5:62400000-62560000	25.7426	DEL|DUP	BND(3.846%)|DEL(65.38%)|DUP(65.38%)	IPO11	GH05I062402|GH05I062414|GH05I062416|GH05I062411|GH05I062431|GH05I062474|GH05I062548|GH05I062538
151	p5.79.1	chr5:82980000-83290000	25.7426	DEL	DEL(73.08%)|DUP(61.54%)	TMEM167A	GH05I083012|GH05I083031|GH05I083025|GH05I083034|GH05I083043|GH05I083076|GH05I083095|GH05I083103|GH05I083124|GH05I083145|GH05I083156|GH05I083225|GH05I083280|GH05I083281
152	p6.181.1	chr6:128430000-128590000	25.7426	DEL	BND(7.692%)|DEL(61.54%)|DUP(57.69%)|INV(7.692%)	PTPRK	GH06I128433|GH06I128443|GH06I128465|GH06I128472|GH06I128479|GH06I128480|GH06I128471|GH06I128478|GH06I128493|GH06I128484|GH06I128486|GH06I128490|GH06I128513|GH06I128503|GH06I128526|GH06I128538|GH06I128568|GH06I128481|GH06I128515|GH06I128498
153	p7.145.1	chr7:129000000-129430000	25.7426	DEL|DUP	BND(7.692%)|DEL(53.85%)|DUP(53.85%)|INV(3.846%)	AHCYL2,TNPO3	GH07I129008|GH07I129017|GH07I129037|GH07I129052|GH07I129053|GH07I129064|GH07I129069|GH07I129066|GH07I129099|GH07I129091|GH07I129089|GH07I129094|GH07I129121|GH07I129110|GH07I129134|GH07I129151|GH07I129150|GH07I129149|GH07I129146|GH07I129144|GH07I129168|GH07I129164|GH07I129166|GH07I129202|GH07I129197|GH07I129187|GH07I129210|GH07I129218|GH07I129213|GH07I129223|GH07I129221|GH07I129227|GH07I129258|GH0…
154	p7.46.1	chr7:44910000-45070000	25.7426	DEL	BND(19.23%)|DEL(65.38%)|DUP(57.69%)	SNORA9,SNHG15	GH07I044912|GH07I044915|GH07I044922|GH07I044923|GH07I044921|GH07I044924|GH07I044958|GH07I044961|GH07I044972|GH07I044975|GH07I044982|GH07I044983|GH07I044992|GH07I044997|GH07I044993|GH07I045007|GH07I045020|GH07I045008|GH07I045032|GH07I045035|GH07I045025|GH07I044989|GH07I044973
155	p8.141.1	chr8:120180000-120340000	25.7426	DEL	BND(3.846%)|DEL(88.46%)|DUP(42.31%)|INV(3.846%)	DSCC1	GH08I120204|GH08I120221|GH08I120242|GH08I120263|GH08I120299|GH08I120315|GH08I120334|GH08I120241|GH08I120257
156	p8.146.1	chr8:124800000-125110000	25.7426	DEL	BND(3.846%)|DEL(80.77%)|DUP(46.15%)|INV(15.38%)	MTSS1,SQLE,NSMCE2	GH08I124804|GH08I124802|GH08I124808|GH08I124825|GH08I124814|GH08I124817|GH08I124834|GH08I124840|GH08I124829|GH08I124842|GH08I124830|GH08I124847|GH08I124856|GH08I124846|GH08I124853|GH08I124865|GH08I124889|GH08I124888|GH08I124898|GH08I124895|GH08I124905|GH08I124906|GH08I124897|GH08I124896|GH08I124920|GH08I124924|GH08I124939|GH08I124953|GH08I124955|GH08I124972|GH08I124973|GH08I124963|GH08I124961|GH0…
157	pX.53.1	chrX:63240000-63370000	25.7426	DUP	DEL(69.23%)|DUP(73.08%)|INV(3.846%)	SPIN4	GH0XI063349
158	p1.228.1	chr1:201720000-201970000	24.7525	DEL	BND(4%)|DEL(64%)|DUP(40%)|INV(8%)	IPO9-AS1,NAV1,IPO9	GH01I201733|GH01I201729|GH01I201728|GH01I201734|GH01I201726|GH01I201724|GH01I201744|GH01I201741|GH01I201736|GH01I201756|GH01I201765|GH01I201767|GH01I201763|GH01I201759|GH01I201776|GH01I201769|GH01I201772|GH01I201794|GH01I201789|GH01I201786|GH01I201785|GH01I201806|GH01I201811|GH01I201828|GH01I201826|GH01I201870|GH01I201875|GH01I201878|GH01I201893|GH01I201890|GH01I201894|GH01I201910|GH01I201902|GH0…
159	p10.58.1	chr10:67680000-67930000	24.7525	DEL	BND(12%)|DEL(84%)|DUP(68%)|INV(4%)	SIRT1	GH10I067697|GH10I067696|GH10I067762|GH10I067761|GH10I067780|GH10I067770|GH10I067788|GH10I067790|GH10I067781|GH10I067791|GH10I067783|GH10I067802|GH10I067809|GH10I067828|GH10I067822|GH10I067819|GH10I067815|GH10I067843|GH10I067837|GH10I067855|GH10I067848|GH10I067864|GH10I067883|GH10I067898|GH10I067925|GH10I067860|GH10I067763
160	p2.149.1	chr2:108210000-108550000	24.7525	DEL	BND(4%)|DEL(72%)|DUP(68%)	RANBP2	GH02I108224|GH02I108238|GH02I108243|GH02I108261|GH02I108254|GH02I108252|GH02I108265|GH02I108269|GH02I108277|GH02I108280|GH02I108285|GH02I108286|GH02I108293|GH02I108376|GH02I108367|GH02I108370|GH02I108382|GH02I108385|GH02I108409|GH02I108403|GH02I108422|GH02I108445|GH02I108448|GH02I108491|GH02I108541|GH02I108532|GH02I108531|GH02I108547|GH02I108215|GH02I108313|GH02I108362|GH02I108412
161	p2.38.1	chr2:30060000-30340000	24.7525	DEL	BND(20%)|DEL(76%)|DUP(52%)|INV(4%)	YPEL5	GH02I030090|GH02I030139|GH02I030162|GH02I030178|GH02I030168|GH02I030164|GH02I030191|GH02I030202|GH02I030208|GH02I030204|GH02I030220|GH02I030217|GH02I030213|GH02I030214|GH02I030221|GH02I030216|GH02I030228|GH02I030230|GH02I030245|GH02I030250|GH02I030247|GH02I030269|GH02I030272|GH02I030261|GH02I030264|GH02I030283|GH02I030286|GH02I030281|GH02I030280|GH02I030295|GH02I030299|GH02I030304|GH02I030314|GH0…
162	p6.188.1	chr6:132450000-132700000	24.7525	DEL	DEL(68%)|DUP(56%)	RPS12	GH06I132470|GH06I132465|GH06I132489|GH06I132484|GH06I132487|GH06I132504|GH06I132530|GH06I132589|GH06I132607|GH06I132624|GH06I132669|GH06I132683|GH06I132686|GH06I132698|GH06I132493|GH06I132611|GH06I132510
163	p8.126.1	chr8:105180000-105340000	24.7525	DEL	BND(8%)|DEL(72%)|DUP(60%)|INV(8%)	OXR1	GH08I105243|GH08I105273|GH08I105277|GH08I105321|GH08I105317|GH08I105325|GH08I105329|GH08I105316|GH08I105339
164	p8.55.2	chr8:42240000-42550000	24.7525	DEL	BND(16%)|DEL(48%)|DUP(44%)|INV(8%)	SLC20A2	GH08I042251|GH08I042245|GH08I042255|GH08I042256|GH08I042264|GH08I042268|GH08I042280|GH08I042284|GH08I042277|GH08I042289|GH08I042288|GH08I042296|GH08I042305|GH08I042316|GH08I042330|GH08I042329|GH08I042326|GH08I042337|GH08I042354|GH08I042377|GH08I042378|GH08I042393|GH08I042396|GH08I042390|GH08I042405|GH08I042411|GH08I042447|GH08I042453|GH08I042455|GH08I042478|GH08I042474|GH08I042480|GH08I042472|GH0…
165	p8.66.1	chr8:53100000-53260000	24.7525	DEL	DEL(64%)|DUP(60%)|INV(4%)	RB1CC1	GH08I053151|GH08I053177|GH08I053204|GH08I053251
166	pX.35.1	chrX:47160000-47320000	24.7525	DUP	DEL(68%)|DUP(72%)|INV(4%)	USP11	GH0XI047160|GH0XI047178|GH0XI047195|GH0XI047197|GH0XI047192|GH0XI047199|GH0XI047190|GH0XI047223|GH0XI047221|GH0XI047247|GH0XI047265|GH0XI047297|GH0XI047311|GH0XI047231|GH0XI047267|GH0XI047216|GH0XI047315
167	pX.38.1	chrX:48450000-48610000	24.7525	DUP	BND(4%)|DEL(68%)|DUP(72%)	PORCN	GH0XI048474|GH0XI048472|GH0XI048467|GH0XI048464|GH0XI048485|GH0XI048491|GH0XI048494|GH0XI048508|GH0XI048497|GH0XI048511|GH0XI048520|GH0XI048524|GH0XI048523|GH0XI048538|GH0XI048530|GH0XI048550|GH0XI048548|GH0XI048551|GH0XI048558|GH0XI048573|GH0XI048569|GH0XI048592|GH0XI048589|GH0XI048582|GH0XI048596
168	pX.61.1	chrX:74070000-74320000	24.7525	DEL	BND(4%)|DEL(72%)|DUP(60%)	FTX	GH0XI074117|GH0XI074133|GH0XI074130|GH0XI074178|GH0XI074180|GH0XI074207|GH0XI074215|GH0XI074240|GH0XI074246|GH0XI074262|GH0XI074259|GH0XI074289|GH0XI074285|GH0XI074286|GH0XI074304|GH0XI074121|GH0XI074248
169	p1.229.1	chr1:201990000-202180000	23.7624	DEL	BND(4.167%)|DEL(66.67%)|DUP(41.67%)|INS(4.167%)	MIR6740,ELF3	GH01I201990|GH01I202001|GH01I202002|GH01I201999|GH01I202028|GH01I202033|GH01I202055|GH01I202054|GH01I202061|GH01I202049|GH01I202059|GH01I202074|GH01I202067|GH01I202073|GH01I202064|GH01I202069|GH01I202072|GH01I202070|GH01I202081|GH01I202083|GH01I202101|GH01I202102|GH01I202103|GH01I202110|GH01I202126|GH01I202117|GH01I202128|GH01I202125|GH01I202122|GH01I202127|GH01I202135|GH01I202140|GH01I202130|GH0…
170	p11.46.1	chr11:44400000-44680000	23.7624	DEL	BND(4.167%)|DEL(75%)|DUP(58.33%)|INS(4.167%)|INV(8.333%)	TSPAN18	GH11I044445|GH11I044457|GH11I044468|GH11I044467|GH11I044498|GH11I044500|GH11I044508|GH11I044530|GH11I044531|GH11I044521|GH11I044520|GH11I044524|GH11I044542|GH11I044538|GH11I044556|GH11I044553|GH11I044559|GH11I044572|GH11I044585|GH11I044588|GH11I044586|GH11I044581|GH11I044584|GH11I044600|GH11I044603|GH11I044627|GH11I044617|GH11I044623|GH11I044616|GH11I044620|GH11I044634|GH11I044631|GH11I044653|GH1…
171	p11.61.1	chr11:57180000-57370000	23.7624	DEL	BND(4.167%)|DEL(75%)|DUP(70.83%)|INV(4.167%)	APLNR	GH11I057193|GH11I057190|GH11I057205|GH11I057213|GH11I057206|GH11I057210|GH11I057200|GH11I057202|GH11I057225|GH11I057218|GH11I057224|GH11I057216|GH11I057240|GH11I057242|GH11I057233|GH11I057230|GH11I057248|GH11I057262|GH11I057268|GH11I057275|GH11I057277|GH11I057286|GH11I057285|GH11I057287|GH11I057283|GH11I057298|GH11I057302|GH11I057306|GH11I057319|GH11I057314|GH11I057316|GH11I057317|GH11I057320|GH1…
172	p2.256.1	chr2:191160000-191470000	23.7624	DEL	BND(4.167%)|DEL(75%)|DUP(45.83%)	MYO1B	GH02I191177|GH02I191189|GH02I191192|GH02I191204|GH02I191209|GH02I191231|GH02I191221|GH02I191222|GH02I191229|GH02I191234|GH02I191245|GH02I191244|GH02I191255|GH02I191262|GH02I191259|GH02I191263|GH02I191275|GH02I191279|GH02I191290|GH02I191295|GH02I191310|GH02I191302|GH02I191307|GH02I191309|GH02I191320|GH02I191329|GH02I191325|GH02I191317|GH02I191345|GH02I191332|GH02I191343|GH02I191339|GH02I191362|GH0…
173	p3.32.1	chr3:30540000-31960000	23.7624	DEL	BND(12.5%)|DEL(70.83%)|DUP(37.5%)|INS(4.167%)|INV(8.333%)	TGFBR2	GH03I030548|GH03I030543|GH03I030582|GH03I030577|GH03I030583|GH03I030581|GH03I030595|GH03I030600|GH03I030617|GH03I030652|GH03I030668|GH03I030662|GH03I030679|GH03I030693|GH03I030692|GH03I030691|GH03I030687|GH03I030690|GH03I030695|GH03I030696|GH03I030704|GH03I030713|GH03I030747|GH03I030748|GH03I030751|GH03I030764|GH03I030770|GH03I030810|GH03I030826|GH03I030847|GH03I030843|GH03I030894|GH03I031003|GH0…
174	p4.81.1	chr4:68190000-68440000	23.7624	DEL	BND(16.67%)|DEL(70.83%)|DUP(45.83%)|INV(4.167%)	YTHDC1	GH04I068245|GH04I068267|GH04I068256|GH04I068266|GH04I068281|GH04I068334|GH04I068341|GH04I068344|GH04I068346|GH04I068339|GH04I068343|GH04I068353|GH04I068360|GH04I068376|GH04I068372|GH04I068388|GH04I068389|GH04I068396|GH04I068403|GH04I068408|GH04I068439|GH04I068271|GH04I068366
175	p5.128.1	chr5:141090000-141250000	23.7624	DEL|DUP	BND(4.167%)|DEL(66.67%)|DUP(66.67%)	PCDHB13	GH05I141094|GH05I141100|GH05I141121|GH05I141135|GH05I141150|GH05I141172|GH05I141177|GH05I141182|GH05I141183|GH05I141192|GH05I141187|GH05I141208|GH05I141199|GH05I141224|GH05I141213|GH05I141223|GH05I141244
176	p7.68.1	chr7:65940000-66190000	23.7624	DUP	BND(8.333%)|DEL(66.67%)|DUP(75%)|INV(4.167%)	ASL	GH07I065947|GH07I065955|GH07I065946|GH07I065983|GH07I065980|GH07I066004|GH07I066013|GH07I066016|GH07I066030|GH07I066033|GH07I066049|GH07I066046|GH07I066098|GH07I066104|GH07I066113|GH07I066110|GH07I066156|GH07I066144|GH07I066167|GH07I066170|GH07I066183|GH07I066188|GH07I066043|GH07I066124|GH07I066139|GH07I066075
177	p1.221.1	chr1:197160000-197440000	22.7723	DEL	DEL(78.26%)|DUP(34.78%)|INV(4.348%)	ZBTB41	GH01I197173|GH01I197178|GH01I197194|GH01I197198|GH01I197222|GH01I197268|GH01I197269|GH01I197303|GH01I197391
178	p1.244.1	chr1:210630000-210940000	22.7723	DEL	BND(8.696%)|DEL(60.87%)|DUP(43.48%)|INV(4.348%)	RCOR3	GH01I210638|GH01I210692|GH01I210693|GH01I210687|GH01I210755|GH01I210764|GH01I210770|GH01I210849|GH01I210881|GH01I210906|GH01I210911|GH01I210861|GH01I210630
179	p13.85.1	chr13:97890000-98050000	22.7723	DEL	BND(4.348%)|DEL(78.26%)|DUP(43.48%)	FARP1	GH13I097889|GH13I097892|GH13I097911|GH13I097953|GH13I097946|GH13I097986|GH13I098004|GH13I098014|GH13I098021|GH13I098026|GH13I097975
180	p17.55.2	chr17:43260000-43870000	22.7723	DEL	BND(30.43%)|DEL(47.83%)|DUP(43.48%)|INV(26.09%)	ETV4	GH17I043261|GH17I043266|GH17I043262|GH17I043269|GH17I043282|GH17I043273|GH17I043272|GH17I043283|GH17I043277|GH17I043270|GH17I043289|GH17I043295|GH17I043299|GH17I043309|GH17I043304|GH17I043314|GH17I043322|GH17I043327|GH17I043331|GH17I043323|GH17I043324|GH17I043333|GH17I043341|GH17I043350|GH17I043339|GH17I043338|GH17I043356|GH17I043363|GH17I043359|GH17I043357|GH17I043378|GH17I043381|GH17I043372|GH1…
181	p18.57.1	chr18:56970000-59050000	22.7723	DEL	BND(26.09%)|DEL(56.52%)|DUP(52.17%)|INV(8.696%)	MALT1	GH18I056986|GH18I057003|GH18I057030|GH18I057017|GH18I057050|GH18I057075|GH18I057077|GH18I057073|GH18I057078|GH18I057076|GH18I057084|GH18I057096|GH18I057121|GH18I057123|GH18I057147|GH18I057140|GH18I057134|GH18I057209|GH18I057207|GH18I057208|GH18I057273|GH18I057269|GH18I057352|GH18I057353|GH18I057389|GH18I057426|GH18I057436|GH18I057447|GH18I057444|GH18I057469|GH18I057523|GH18I057533|GH18I057545|GH1…
182	p2.254.1	chr2:190080000-190270000	22.7723	DEL	BND(4.348%)|DEL(78.26%)|DUP(47.83%)	HIBCH	GH02I190099|GH02I190093|GH02I190090|GH02I190119|GH02I190136|GH02I190137|GH02I190158|GH02I190159|GH02I190214|GH02I190213|GH02I190235|GH02I190267|GH02I190268|GH02I190179
183	p3.220.1	chr3:182640000-182950000	22.7723	DEL	BND(8.696%)|DEL(65.22%)|DUP(56.52%)|INV(8.696%)	DCUN1D1	GH03I182642|GH03I182651|GH03I182668|GH03I182682|GH03I182710|GH03I182725|GH03I182729|GH03I182715|GH03I182738|GH03I182760|GH03I182753|GH03I182789|GH03I182788|GH03I182787|GH03I182802|GH03I182821|GH03I182830|GH03I182832|GH03I182895|GH03I182924|GH03I182913|GH03I182925|GH03I182919|GH03I182928|GH03I182944|GH03I182948|GH03I182792|GH03I182730|GH03I182713
184	p7.147.1	chr7:129720000-129940000	22.7723	DEL|DUP	BND(4.348%)|DEL(60.87%)|DUP(60.87%)|INV(4.348%)	KLHDC10,UBE2H	GH07I129719|GH07I129738|GH07I129749|GH07I129746|GH07I129777|GH07I129775|GH07I129771|GH07I129772|GH07I129804|GH07I129810|GH07I129802|GH07I129797|GH07I129824|GH07I129835|GH07I129833|GH07I129840|GH07I129834|GH07I129829|GH07I129851|GH07I129847|GH07I129857|GH07I129869|GH07I129862|GH07I129866|GH07I129868|GH07I129877|GH07I129878|GH07I129881|GH07I129898|GH07I129900|GH07I129901|GH07I129895|GH07I129917|GH0…
185	p7.151.1	chr7:130950000-131140000	22.7723	DUP	BND(8.696%)|DEL(47.83%)|DUP(60.87%)|INV(4.348%)	MKLN1	GH07I130950|GH07I130971|GH07I130970|GH07I130966|GH07I130978|GH07I130981|GH07I130993|GH07I130998|GH07I131004|GH07I130991|GH07I131001|GH07I131014|GH07I131018|GH07I131019|GH07I131006|GH07I131025|GH07I131034|GH07I131035|GH07I131029|GH07I131032|GH07I131051|GH07I131052|GH07I131042|GH07I131044|GH07I131046|GH07I131070|GH07I131068|GH07I131067|GH07I131059|GH07I131073|GH07I131081|GH07I131076|GH07I131078|GH0…
186	p7.178.2	chr7:150810000-152140000	22.7723	DEL	BND(30.43%)|DEL(43.48%)|DUP(34.78%)|INV(30.43%)	KMT2C	GH07I150825|GH07I150826|GH07I150822|GH07I150854|GH07I150852|GH07I150876|GH07I150897|GH07I150909|GH07I150900|GH07I150903|GH07I150940|GH07I150942|GH07I150945|GH07I150937|GH07I150949|GH07I150957|GH07I150958|GH07I150953|GH07I150960|GH07I150952|GH07I150973|GH07I150976|GH07I150977|GH07I150968|GH07I150984|GH07I150986|GH07I150990|GH07I150988|GH07I151005|GH07I150996|GH07I151000|GH07I151001|GH07I151003|GH0…
187	p7.6.1	chr7:13770000-14170000	22.7723	DEL	BND(47.83%)|DEL(60.87%)|DUP(43.48%)|INV(17.39%)	ETV1	GH07I013779|GH07I013800|GH07I013833|GH07I013829|GH07I013848|GH07I013851|GH07I013879|GH07I013903|GH07I013909|GH07I013894|GH07I013908|GH07I013918|GH07I013912|GH07I013945|GH07I013982|GH07I013984|GH07I013979|GH07I014002|GH07I014021|GH07I014095|GH07I014149|GH07I013985
188	p7.84.1	chr7:80970000-81100000	22.7723	DEL	BND(8.696%)|DEL(69.57%)|DUP(60.87%)|INV(4.348%)	SEMA3C	GH07I081012|GH07I081004|GH07I081006|GH07I081028|GH07I081045|GH07I081063|GH07I081062|GH07I081072|GH07I081079|GH07I081081
189	p7.95.1	chr7:84030000-84190000	22.7723	DUP	BND(4.348%)|DEL(65.22%)|DUP(69.57%)|INV(4.348%)	SEMA3E	GH07I084040|GH07I084041|GH07I084033|GH07I084055|GH07I084061|GH07I084057|GH07I084085|GH07I084091|GH07I084107|GH07I084105|GH07I084108|GH07I084110|GH07I084111|GH07I084123|GH07I084145|GH07I084140|GH07I084142|GH07I084143|GH07I084144|GH07I084138|GH07I084136|GH07I084150|GH07I084186|GH07I084189|GH07I084190
190	p8.48.1	chr8:39120000-39310000	22.7723	DEL	BND(17.39%)|DEL(60.87%)|DUP(47.83%)|INV(4.348%)	TM2D2	GH08I039233
191	pX.78.1	chrX:80640000-80800000	22.7723	DEL	DEL(69.57%)|DUP(60.87%)|INV(8.696%)	SH3BGRL,BRWD3	GH0XI080663|GH0XI080709|GH0XI080764
192	p1.224.1	chr1:198150000-198310000	21.7822	DEL	DEL(77.27%)|DUP(36.36%)|INV(4.545%)	DENND1B	GH01I198161|GH01I198154|GH01I198152|GH01I198165|GH01I198191|GH01I198185|GH01I198190|GH01I198197|GH01I198211|GH01I198229|GH01I198219|GH01I198234|GH01I198245|GH01I198257|GH01I198253|GH01I198272|GH01I198265|GH01I198267|GH01I198289|GH01I198288|GH01I198298|GH01I198164|GH01I198294|GH01I198212|GH01I198246|GH01I198177
193	p1.233.1	chr1:205170000-205390000	21.7822	DEL	BND(4.545%)|DEL(63.64%)|DUP(45.45%)|INV(9.091%)	RBBP5	GH01I205171|GH01I205172|GH01I205183|GH01I205186|GH01I205204|GH01I205203|GH01I205214|GH01I205210|GH01I205236|GH01I205232|GH01I205231|GH01I205237|GH01I205239|GH01I205234|GH01I205252|GH01I205243|GH01I205257|GH01I205253|GH01I205246|GH01I205242|GH01I205255|GH01I205270|GH01I205261|GH01I205275|GH01I205271|GH01I205272|GH01I205273|GH01I205266|GH01I205267|GH01I205264|GH01I205262|GH01I205283|GH01I205277|GH0…
194	p12.58.1	chr12:55620000-55960000	21.7822	DEL|DUP	BND(22.73%)|DEL(45.45%)|DUP(45.45%)|INV(4.545%)	DNAJC14	GH12I055624|GH12I055628|GH12I055626|GH12I055630|GH12I055625|GH12I055635|GH12I055629|GH12I055631|GH12I055649|GH12I055645|GH12I055641|GH12I055669|GH12I055683|GH12I055676|GH12I055680|GH12I055675|GH12I055673|GH12I055700|GH12I055711|GH12I055726|GH12I055731|GH12I055722|GH12I055746|GH12I055742|GH12I055756|GH12I055757|GH12I055799|GH12I055815|GH12I055825|GH12I055826|GH12I055823|GH12I055827|GH12I055845|GH1…
195	p2.39.1	chr2:30480000-30580000	21.7822	DEL	DEL(72.73%)|DUP(68.18%)	LCLAT1	GH02I030481|GH02I030502|GH02I030513|GH02I030514|GH02I030511|GH02I030548|GH02I030565
196	p3.221.1	chr3:183150000-183310000	21.7822	DEL	DEL(63.64%)|DUP(59.09%)|INV(9.091%)	MCCC1	GH03I183169|GH03I183161|GH03I183185|GH03I183178|GH03I183193|GH03I183208|GH03I183221|GH03I183210|GH03I183247|GH03I183243|GH03I183242|GH03I183250|GH03I183270|GH03I183262|GH03I183259|GH03I183258|GH03I183278|GH03I183274|GH03I183291|GH03I183301|GH03I183290|GH03I183298|GH03I183302|GH03I183294|GH03I183303|GH03I183305|GH03I183222|GH03I183284|GH03I183252
197	p3.231.1	chr3:185820000-186250000	21.7822	DEL|DUP	BND(18.18%)|DEL(54.55%)|DUP(54.55%)|INS(4.545%)|INV(9.091%)	TRA2B	GH03I185819|GH03I185837|GH03I185831|GH03I185900|GH03I185907|GH03I185915|GH03I185930|GH03I185941|GH03I185931|GH03I185933|GH03I185926|GH03I185942|GH03I185950|GH03I185953|GH03I185958|GH03I185977|GH03I185983|GH03I185994|GH03I186021|GH03I186013|GH03I186024|GH03I186025|GH03I186044|GH03I186053|GH03I186060|GH03I186070|GH03I186057|GH03I186079|GH03I186083|GH03I186102|GH03I186094|GH03I186103|GH03I186118|GH0…
198	p3.34.1	chr3:32430000-32890000	21.7822	DEL	BND(4.545%)|DEL(68.18%)|DUP(40.91%)|INV(4.545%)	CNOT10,CMTM7,DYNC1LI1	GH03I032436|GH03I032430|GH03I032450|GH03I032445|GH03I032448|GH03I032442|GH03I032453|GH03I032468|GH03I032467|GH03I032464|GH03I032483|GH03I032481|GH03I032477|GH03I032487|GH03I032480|GH03I032497|GH03I032493|GH03I032499|GH03I032501|GH03I032507|GH03I032516|GH03I032510|GH03I032577|GH03I032583|GH03I032603|GH03I032592|GH03I032596|GH03I032614|GH03I032664|GH03I032661|GH03I032695|GH03I032708|GH03I032703|GH0…
199	p3.48.1	chr3:42360000-42850000	21.7822	DEL	BND(9.091%)|DEL(68.18%)|DUP(45.45%)|INV(9.091%)	NKTR	GH03I042375|GH03I042387|GH03I042410|GH03I042421|GH03I042451|GH03I042475|GH03I042476|GH03I042472|GH03I042492|GH03I042488|GH03I042496|GH03I042501|GH03I042524|GH03I042529|GH03I042526|GH03I042522|GH03I042518|GH03I042530|GH03I042544|GH03I042536|GH03I042539|GH03I042547|GH03I042541|GH03I042555|GH03I042594|GH03I042589|GH03I042599|GH03I042610|GH03I042605|GH03I042644|GH03I042633|GH03I042642|GH03I042640|GH0…
200	p5.35.1	chr5:40560000-40960000	21.7822	DUP	BND(22.73%)|DEL(54.55%)|DUP(63.64%)|INV(4.545%)	PRKAA1	GH05I040578|GH05I040569|GH05I040571|GH05I040605|GH05I040623|GH05I040627|GH05I040646|GH05I040641|GH05I040652|GH05I040649|GH05I040672|GH05I040668|GH05I040673|GH05I040691|GH05I040699|GH05I040733|GH05I040754|GH05I040783|GH05I040790|GH05I040802|GH05I040825|GH05I040840|GH05I040831|GH05I040832|GH05I040903|GH05I040910|GH05I040909|GH05I040915|GH05I040615|GH05I040674|GH05I040795
201	p8.44.1	chr8:37620000-37870000	21.7822	DEL	BND(9.091%)|DEL(54.55%)|DUP(50%)|INV(18.18%)	ERLIN2	GH08I037629|GH08I037622|GH08I037623|GH08I037624|GH08I037618|GH08I037636|GH08I037634|GH08I037655|GH08I037658|GH08I037660|GH08I037675|GH08I037679|GH08I037674|GH08I037673|GH08I037690|GH08I037702|GH08I037710|GH08I037703|GH08I037725|GH08I037720|GH08I037740|GH08I037735|GH08I037753|GH08I037761|GH08I037754|GH08I037790|GH08I037792|GH08I037794|GH08I037793|GH08I037808|GH08I037807|GH08I037830|GH08I037825|GH0…
202	p8.52.1	chr8:39870000-40090000	21.7822	DEL	BND(9.091%)|DEL(68.18%)|DUP(45.45%)|INV(4.545%)	C8orf4	GH08I039892|GH08I039910|GH08I039901|GH08I039914|GH08I039912|GH08I039913|GH08I039943|GH08I039939|GH08I039944|GH08I039942|GH08I039936|GH08I039945|GH08I039947|GH08I039963|GH08I039966|GH08I039961|GH08I039972|GH08I039989|GH08I039984|GH08I039993|GH08I039980|GH08I039978|GH08I039995|GH08I039997|GH08I039998|GH08I040007|GH08I040004|GH08I040012|GH08I040038|GH08I040034|GH08I040035|GH08I040053|GH08I040050|GH0…
203	p9.93.1	chr9:95520000-97270000	21.7822	DEL	BND(22.73%)|DEL(59.09%)|DUP(27.27%)|INV(13.64%)	PTCH1	GH09I095553|GH09I095552|GH09I095583|GH09I095569|GH09I095580|GH09I095568|GH09I095581|GH09I095605|GH09I095626|GH09I095696|GH09I095724|GH09I095729|GH09I095718|GH09I095736|GH09I095753|GH09I095757|GH09I095778|GH09I095767|GH09I095770|GH09I095764|GH09I095765|GH09I095775|GH09I095793|GH09I095807|GH09I095815|GH09I095820|GH09I095822|GH09I095819|GH09I095814|GH09I095834|GH09I095852|GH09I095857|GH09I095874|GH0…
204	p1.240.1	chr1:209700000-209860000	20.7921	DEL	DEL(61.9%)|DUP(52.38%)	DIEXF,IRF6	GH01I209703|GH01I209704|GH01I209720|GH01I209732|GH01I209736|GH01I209741|GH01I209761|GH01I209751|GH01I209754|GH01I209749|GH01I209765|GH01I209773|GH01I209774|GH01I209777|GH01I209782|GH01I209789|GH01I209800|GH01I209811|GH01I209798|GH01I209822|GH01I209814|GH01I209820|GH01I209838|GH01I209834|GH01I209850|GH01I209853|GH01I209829|GH01I209779|GH01I209746|GH01I209795|GH01I209844
205	p1.246.1	chr1:212010000-212170000	20.7921	DEL	DEL(66.67%)|DUP(42.86%)	PPP2R5A	GH01I212012|GH01I212013|GH01I212029|GH01I212033|GH01I212027|GH01I212040|GH01I212077|GH01I212083|GH01I212087|GH01I212106|GH01I212108|GH01I212104|GH01I212109|GH01I212118|GH01I212120|GH01I212107|GH01I212110|GH01I212138|GH01I212126|GH01I212125|GH01I212146|GH01I212151|GH01I212141|GH01I212160|GH01I212166|GH01I212163|GH01I212162|GH01I212158
206	p11.137.1	chr11:113040000-113200000	20.7921	DEL	BND(4.762%)|DEL(76.19%)|DUP(47.62%)|INV(4.762%)	TTC12	GH11I113049|GH11I113072|GH11I113091|GH11I113083|GH11I113094|GH11I113105|GH11I113110|GH11I113114|GH11I113116|GH11I113123|GH11I113128|GH11I113143|GH11I113141|GH11I113135|GH11I113161|GH11I113160|GH11I113167|GH11I113178|GH11I113176|GH11I113171|GH11I113187|GH11I113183|GH11I113199|GH11I113130|GH11I113146
207	p11.141.1	chr11:114930000-115090000	20.7921	DEL	BND(4.762%)|DEL(80.95%)|DUP(47.62%)	NXPE4	GH11I114972|GH11I115015
208	p12.101.1	chr12:100980000-101230000	20.7921	DEL	BND(9.524%)|DEL(66.67%)|DUP(28.57%)	UTP20	GH12I100986|GH12I100995|GH12I101017|GH12I101051|GH12I101045|GH12I101126|GH12I101173|GH12I101172|GH12I101204|GH12I101210|GH12I101039
209	p12.60.1	chr12:56550000-57010000	20.7921	DEL	BND(19.05%)|DEL(52.38%)|DUP(47.62%)|INV(19.05%)	BAZ2A,ZBTB39,NACA	GH12I056564|GH12I056580|GH12I056593|GH12I056596|GH12I056591|GH12I056616|GH12I056628|GH12I056631|GH12I056623|GH12I056625|GH12I056644|GH12I056679|GH12I056681|GH12I056676|GH12I056680|GH12I056682|GH12I056695|GH12I056699|GH12I056701|GH12I056700|GH12I056705|GH12I056710|GH12I056712|GH12I056748|GH12I056764|GH12I056763|GH12I056758|GH12I056757|GH12I056768|GH12I056766|GH12I056823|GH12I056824|GH12I056838|GH1…
210	p12.8.1	chr12:10980000-11170000	20.7921	DEL	BND(14.29%)|DEL(66.67%)|DUP(33.33%)	TAS2R14	GH12I010982|GH12I010986|GH12I010997|GH12I011015|GH12I011022|GH12I011062|GH12I011070|GH12I011085|GH12I011092|GH12I011154|GH12I011169
211	p15.18.1	chr15:40290000-40960000	20.7921	DEL	BND(23.81%)|DEL(61.9%)|DUP(33.33%)|INV(19.05%)	KNSTRN	GH15I040291|GH15I040301|GH15I040306|GH15I040313|GH15I040314|GH15I040310|GH15I040322|GH15I040366|GH15I040358|GH15I040356|GH15I040377|GH15I040379|GH15I040382|GH15I040387|GH15I040397|GH15I040405|GH15I040407|GH15I040408|GH15I040430|GH15I040420|GH15I040424|GH15I040445|GH15I040465|GH15I040469|GH15I040477|GH15I040489|GH15I040510|GH15I040506|GH15I040519|GH15I040536|GH15I040543|GH15I040552|GH15I040564|GH1…
212	p17.26.1	chr17:17970000-18430000	20.7921	BND	BND(52.38%)|DEL(28.57%)|DUP(28.57%)|INV(23.81%)	GID4,TOM1L2	GH17I017979|GH17I017982|GH17I017975|GH17I017978|GH17I017999|GH17I018000|GH17I017994|GH17I017990|GH17I018018|GH17I018017|GH17I018009|GH17I018008|GH17I018035|GH17I018033|GH17I018031|GH17I018027|GH17I018025|GH17I018041|GH17I018070|GH17I018102|GH17I018093|GH17I018108|GH17I018118|GH17I018129|GH17I018140|GH17I018143|GH17I018141|GH17I018163|GH17I018157|GH17I018194|GH17I018200|GH17I018198|GH17I018189|GH1…
213	p19.53.1	chr19:50760000-50980000	20.7921	DUP	BND(19.05%)|DEL(38.1%)|DUP(47.62%)|INV(9.524%)	SNORD88B	GH19I050759|GH19I050767|GH19I050770|GH19I050777|GH19I050779|GH19I050783|GH19I050798|GH19I050797|GH19I050796|GH19I050794|GH19I050795|GH19I050802|GH19I050820|GH19I050817|GH19I050835|GH19I050837|GH19I050840|GH19I050846|GH19I050841|GH19I050845|GH19I050843|GH19I050854|GH19I050849|GH19I050861|GH19I050868|GH19I050857|GH19I050875|GH19I050885|GH19I050873|GH19I050874|GH19I050887|GH19I050890|GH19I050889|GH1…
214	p2.275.1	chr2:202260000-202540000	20.7921	DEL	BND(4.762%)|DEL(71.43%)|DUP(52.38%)	BMPR2,FAM117B	GH02I202270|GH02I202264|GH02I202269|GH02I202277|GH02I202280|GH02I202294|GH02I202312|GH02I202316|GH02I202339|GH02I202327|GH02I202360|GH02I202381|GH02I202380|GH02I202417|GH02I202420|GH02I202428|GH02I202450|GH02I202476|GH02I202494|GH02I202275|GH02I202373
215	p2.36.1	chr2:27330000-27490000	20.7921	DEL	BND(4.762%)|DEL(71.43%)|DUP(61.9%)	EIF2B4,KRTCAP3	GH02I027334|GH02I027355|GH02I027353|GH02I027368|GH02I027378|GH02I027390|GH02I027379|GH02I027414|GH02I027413|GH02I027427|GH02I027444|GH02I027461|GH02I027488|GH02I027441|GH02I027407
216	p3.35.1	chr3:33180000-33370000	20.7921	DEL	BND(9.524%)|DEL(66.67%)|DUP(42.86%)	GLB1	GH03I033186|GH03I033211|GH03I033218|GH03I033276|GH03I033298|GH03I033318|GH03I033315|GH03I033340|GH03I033355|GH03I033359
217	p3.37.1	chr3:33960000-34120000	20.7921	DEL	DEL(71.43%)|DUP(42.86%)	CLASP2	GH03I033981|GH03I034008|GH03I034004|GH03I034001|GH03I034027|GH03I034016|GH03I034020|GH03I034056|GH03I034106|GH03I034010
218	p3.46.1	chr3:41550000-41680000	20.7921	DEL	BND(4.762%)|DEL(61.9%)|DUP(47.62%)|INV(4.762%)	TRAK1	NA
219	p7.150.1	chr7:130410000-130750000	20.7921	DEL|DUP	DEL(61.9%)|DUP(61.9%)	MEST	GH07I130409|GH07I130414|GH07I130426|GH07I130424|GH07I130420|GH07I130446|GH07I130440|GH07I130443|GH07I130463|GH07I130458|GH07I130451|GH07I130473|GH07I130476|GH07I130485|GH07I130488|GH07I130487|GH07I130622|GH07I130632|GH07I130648|GH07I130655|GH07I130667|GH07I130686|GH07I130722|GH07I130733|GH07I130740|GH07I130428|GH07I130416
220	p7.25.1	chr7:27000000-27580000	20.7921	DEL	BND(28.57%)|DEL(66.67%)|DUP(57.14%)|INV(9.524%)	HOXA9	GH07I027030|GH07I027046|GH07I027082|GH07I027080|GH07I027092|GH07I027187|GH07I027196|GH07I027181|GH07I027192|GH07I027193|GH07I027197|GH07I027203|GH07I027210|GH07I027213|GH07I027202|GH07I027199|GH07I027198|GH07I027200|GH07I027201|GH07I027204|GH07I027235|GH07I027242|GH07I027245|GH07I027243|GH07I027248|GH07I027277|GH07I027316|GH07I027314|GH07I027339|GH07I027346|GH07I027349|GH07I027363|GH07I027361|GH0…
221	p8.29.2	chr8:19380000-19810000	20.7921	DEL	DEL(80.95%)|DUP(33.33%)|INV(4.762%)	INTS10,SH2D4A	GH08I019389|GH08I019391|GH08I019385|GH08I019388|GH08I019393|GH08I019390|GH08I019386|GH08I019412|GH08I019408|GH08I019420|GH08I019445|GH08I019435|GH08I019437|GH08I019455|GH08I019450|GH08I019452|GH08I019471|GH08I019473|GH08I019483|GH08I019506|GH08I019500|GH08I019505|GH08I019501|GH08I019509|GH08I019514|GH08I019540|GH08I019537|GH08I019556|GH08I019563|GH08I019593|GH08I019602|GH08I019607|GH08I019614|GH0…
222	p8.46.1	chr8:38790000-38980000	20.7921	DEL	BND(4.762%)|DEL(61.9%)|DUP(57.14%)	ADAM9	GH08I038795|GH08I038796|GH08I038784|GH08I038801|GH08I038803|GH08I038797|GH08I038816|GH08I038818|GH08I038828|GH08I038838|GH08I038833|GH08I038830|GH08I038855|GH08I038846|GH08I038850|GH08I038849|GH08I038872|GH08I038870|GH08I038877|GH08I038864|GH08I038874|GH08I038891|GH08I038894|GH08I038887|GH08I038905|GH08I038909|GH08I038907|GH08I038898|GH08I038918|GH08I038919|GH08I038920|GH08I038922|GH08I038930|GH0…
223	p12.88.1	chr12:93330000-93760000	19.802	DUP	BND(10%)|DEL(45%)|DUP(50%)|INV(10%)	UBE2N	GH12I093335|GH12I093368|GH12I093364|GH12I093363|GH12I093371|GH12I093362|GH12I093366|GH12I093361|GH12I093375|GH12I093373|GH12I093382|GH12I093387|GH12I093384|GH12I093383|GH12I093397|GH12I093394|GH12I093396|GH12I093398|GH12I093395|GH12I093390|GH12I093415|GH12I093419|GH12I093411|GH12I093406|GH12I093428|GH12I093423|GH12I093433|GH12I093425|GH12I093429|GH12I093440|GH12I093448|GH12I093447|GH12I093466|GH1…
224	p14.31.1	chr14:54630000-55510000	19.802	DEL|DUP	BND(20%)|DEL(55%)|DUP(55%)|INV(10%)	KTN1	GH14I054637|GH14I054632|GH14I054647|GH14I054645|GH14I054642|GH14I054648|GH14I054657|GH14I054662|GH14I054664|GH14I054658|GH14I054678|GH14I054681|GH14I054675|GH14I054701|GH14I054690|GH14I054693|GH14I054696|GH14I054703|GH14I054707|GH14I054716|GH14I054720|GH14I054710|GH14I054711|GH14I054722|GH14I054717|GH14I054706|GH14I054715|GH14I054709|GH14I054714|GH14I054737|GH14I054727|GH14I054733|GH14I054738|GH1…
225	p18.49.1	chr18:50550000-52660000	19.802	DEL	BND(10%)|DEL(55%)|DUP(45%)|INS(5%)|INV(15%)	SMAD4	GH18I050559|GH18I050601|GH18I050607|GH18I050619|GH18I050614|GH18I050630|GH18I050627|GH18I050638|GH18I050654|GH18I050649|GH18I050644|GH18I050657|GH18I050673|GH18I050671|GH18I050662|GH18I050720|GH18I050737|GH18I050747|GH18I050775|GH18I050784|GH18I050803|GH18I050820|GH18I050819|GH18I050830|GH18I050836|GH18I050825|GH18I050850|GH18I050849|GH18I050853|GH18I050869|GH18I050863|GH18I050868|GH18I050861|GH1…
226	p18.5.1	chr18:24510000-26620000	19.802	DEL	BND(25%)|DEL(60%)|DUP(35%)|INV(20%)	SS18	GH18I024514|GH18I024538|GH18I024535|GH18I024536|GH18I024530|GH18I024566|GH18I024559|GH18I024584|GH18I024631|GH18I024628|GH18I024659|GH18I024662|GH18I024705|GH18I024736|GH18I024730|GH18I024737|GH18I024725|GH18I024742|GH18I024754|GH18I024762|GH18I024770|GH18I024782|GH18I024776|GH18I024792|GH18I024809|GH18I024812|GH18I024831|GH18I024826|GH18I024848|GH18I024867|GH18I024862|GH18I024877|GH18I024876|GH1…
227	p2.266.1	chr2:199560000-199720000	19.802	DEL	DEL(70%)|DUP(55%)|INS(5%)	SATB2	GH02I199589|GH02I199581|GH02I199604|GH02I199603|GH02I199659
228	p2.271.1	chr2:201210000-201370000	19.802	DEL	BND(5%)|DEL(70%)|DUP(55%)	CASP8	GH02I201208|GH02I201227|GH02I201213|GH02I201221|GH02I201218|GH02I201214|GH02I201241|GH02I201237|GH02I201239|GH02I201231|GH02I201228|GH02I201245|GH02I201247|GH02I201250|GH02I201274|GH02I201266|GH02I201269|GH02I201284|GH02I201277|GH02I201356|GH02I201364|GH02I201211|GH02I201251|GH02I201358
229	p2.273.1	chr2:201630000-201820000	19.802	DEL	BND(5%)|DEL(70%)|DUP(55%)	ALS2	GH02I201641|GH02I201661|GH02I201657|GH02I201680|GH02I201695|GH02I201703|GH02I201707|GH02I201734|GH02I201754|GH02I201772|GH02I201778|GH02I201796|GH02I201787|GH02I201805|GH02I201651|GH02I201735
230	p2.278.1	chr2:203310000-203440000	19.802	DEL	BND(10%)|DEL(65%)|DUP(55%)	ABI2,RAPH1	GH02I203327|GH02I203352|GH02I203347|GH02I203396|GH02I203403|GH02I203405|GH02I203423|GH02I203426|GH02I203340
231	p3.229.1	chr3:185130000-185320000	19.802	DUP	BND(10%)|DEL(60%)|DUP(65%)	EHHADH	GH03I185154|GH03I185151|GH03I185176|GH03I185174|GH03I185199|GH03I185216|GH03I185207|GH03I185225|GH03I185246|GH03I185250|GH03I185280|GH03I185282|GH03I185297|GH03I185309|GH03I185316|GH03I185308|GH03I185253|GH03I185319
232	p3.33.1	chr3:31920000-32110000	19.802	DEL	BND(5%)|DEL(65%)|DUP(45%)	OSBPL10	GH03I031917|GH03I031922|GH03I031927|GH03I031936|GH03I031941|GH03I031956|GH03I031966|GH03I031973|GH03I031971|GH03I032002|GH03I032026|GH03I032019|GH03I032038|GH03I032037|GH03I032044|GH03I032077|GH03I032078|GH03I032106|GH03I032105|GH03I032109|GH03I031944|GH03I031978
233	p4.192.1	chr4:163290000-163540000	19.802	DEL	DEL(65%)|DUP(55%)|INV(10%)	TMA16	GH04I163343|GH04I163415|GH04I163473|GH04I163484|GH04I163481|GH04I163496|GH04I163535|GH04I163331|GH04I163493|GH04I163528
234	p6.230.1	chr6:159960000-160420000	19.802	BND	BND(45%)|DEL(35%)|DUP(40%)|INV(20%)	TCP1,SLC22A3	GH06I159958|GH06I159966|GH06I159961|GH06I159975|GH06I159987|GH06I159999|GH06I160003|GH06I159991|GH06I159996|GH06I160009|GH06I160013|GH06I160033|GH06I160024|GH06I160035|GH06I160025|GH06I160027|GH06I160041|GH06I160064|GH06I160069|GH06I160070|GH06I160101|GH06I160103|GH06I160088|GH06I160111|GH06I160124|GH06I160121|GH06I160134|GH06I160141|GH06I160138|GH06I160160|GH06I160167|GH06I160173|GH06I160177|GH0…
235	p6.52.5	chr6:32760000-33010000	19.802	DEL	DEL(75%)|DUP(50%)	TAP1,BRD2	GH06I032763|GH06I032765|GH06I032760|GH06I032774|GH06I032785|GH06I032796|GH06I032794|GH06I032826|GH06I032821|GH06I032819|GH06I032837|GH06I032860|GH06I032851|GH06I032868|GH06I032866|GH06I032893|GH06I032886|GH06I032885|GH06I032920|GH06I032933|GH06I032932|GH06I032939|GH06I032935|GH06I032950|GH06I032951|GH06I032963|GH06I032976|GH06I032978|GH06I032979|GH06I032977|GH06I032975|GH06I032965|GH06I032983|GH0…
236	p6.71.3	chr6:52830000-53110000	19.802	DEL	DEL(70%)|DUP(60%)	RN7SK	GH06I052846|GH06I052839|GH06I052856|GH06I052881|GH06I052876|GH06I052877|GH06I052892|GH06I052888|GH06I052903|GH06I052908|GH06I052928|GH06I052926|GH06I052927|GH06I052942|GH06I052975|GH06I052984|GH06I052992|GH06I053009|GH06I053031|GH06I053022|GH06I053028|GH06I053019|GH06I053040|GH06I053047|GH06I053054|GH06I053087|GH06I053106|GH06I052918|GH06I053064|GH06I053032
237	p6.72.1	chr6:53430000-53740000	19.802	DUP	BND(15%)|DEL(55%)|DUP(60%)|INV(10%)	ELOVL5	GH06I053440|GH06I053432|GH06I053436|GH06I053439|GH06I053458|GH06I053447|GH06I053483|GH06I053484|GH06I053494|GH06I053510|GH06I053524|GH06I053511|GH06I053512|GH06I053517|GH06I053541|GH06I053540|GH06I053529|GH06I053543|GH06I053547|GH06I053581|GH06I053584|GH06I053606|GH06I053592|GH06I053605|GH06I053623|GH06I053614|GH06I053610|GH06I053635|GH06I053627|GH06I053646|GH06I053650|GH06I053673|GH06I053658|GH0…
238	p8.160.1	chr8:133290000-133390000	19.802	DEL	BND(5%)|DEL(80%)|DUP(40%)|INV(10%)	NDRG1	GH08I133302|GH08I133327|GH08I133326|GH08I133319|GH08I133343|GH08I133346|GH08I133340|GH08I133358|GH08I133349|GH08I133353|GH08I133364|GH08I133363|GH08I133366|GH08I133373|GH08I133368|GH08I133388|GH08I133381|GH08I133287
239	p10.25.1	chr10:28590000-28750000	18.8119	DEL	DEL(84.21%)|DUP(52.63%)	WAC	GH10I028601|GH10I028592|GH10I028594|GH10I028614|GH10I028617|GH10I028628|GH10I028666|GH10I028660|GH10I028663|GH10I028668|GH10I028685|GH10I028675|GH10I028684|GH10I028709|GH10I028734|GH10I028729|GH10I028721|GH10I028743|GH10I028604|GH10I028704
240	p14.36.1	chr14:57900000-58210000	18.8119	DEL	BND(5.263%)|DEL(57.89%)|DUP(36.84%)|INV(10.53%)	PSMA3,ACTR10	GH14I057944|GH14I057961|GH14I057977|GH14I058076|GH14I058072|GH14I058081|GH14I058104|GH14I058121|GH14I058138|GH14I058131|GH14I058133|GH14I058151|GH14I058166|GH14I058170|GH14I058199|GH14I058198
241	p14.37.1	chr14:58350000-58660000	18.8119	DEL	BND(10.53%)|DEL(57.89%)|DUP(31.58%)|INV(5.263%)	ARID4A	GH14I058352|GH14I058372|GH14I058395|GH14I058425|GH14I058426|GH14I058430|GH14I058455|GH14I058445|GH14I058501|GH14I058532|GH14I058560|GH14I058571|GH14I058587|GH14I058608|GH14I058607|GH14I058619|GH14I058627|GH14I058624|GH14I058628|GH14I058626|GH14I058633|GH14I058659|GH14I058660|GH14I058636
242	p14.40.1	chr14:59070000-59500000	18.8119	DEL	BND(5.263%)|DEL(63.16%)|DUP(42.11%)|INV(5.263%)	DAAM1,JKAMP	GH14I059097|GH14I059098|GH14I059107|GH14I059117|GH14I059127|GH14I059118|GH14I059151|GH14I059177|GH14I059175|GH14I059185|GH14I059192|GH14I059187|GH14I059193|GH14I059201|GH14I059207|GH14I059200|GH14I059212|GH14I059241|GH14I059240|GH14I059253|GH14I059256|GH14I059254|GH14I059259|GH14I059247|GH14I059252|GH14I059263|GH14I059264|GH14I059265|GH14I059281|GH14I059301|GH14I059305|GH14I059295|GH14I059303|GH1…
243	p14.47.1	chr14:69090000-69220000	18.8119	DUP	BND(10.53%)|DEL(52.63%)|DUP(63.16%)	EXD2	GH14I069089|GH14I069100|GH14I069107|GH14I069105|GH14I069096|GH14I069092|GH14I069132|GH14I069138|GH14I069128|GH14I069139|GH14I069149|GH14I069183|GH14I069197|GH14I069190|GH14I069090
244	p14.48.1	chr14:69300000-69460000	18.8119	DUP	DEL(57.89%)|DUP(63.16%)	DCAF5	GH14I069316|GH14I069335|GH14I069343|GH14I069346|GH14I069357|GH14I069353|GH14I069358|GH14I069376|GH14I069402|GH14I069396|GH14I069401|GH14I069423|GH14I069446|GH14I069439
245	p14.49.1	chr14:69450000-69640000	18.8119	DUP	BND(5.263%)|DEL(52.63%)|DUP(63.16%)	SRSF5,SLC39A9	GH14I069464|GH14I069460|GH14I069501|GH14I069532|GH14I069547|GH14I069543|GH14I069539|GH14I069562|GH14I069553|GH14I069571|GH14I069579|GH14I069587|GH14I069592|GH14I069585|GH14I069605|GH14I069603|GH14I069623|GH14I069634|GH14I069483|GH14I069628|GH14I069609
246	p19.36.1	chr19:40020000-40300000	18.8119	DUP	BND(5.263%)|DEL(42.11%)|DUP(63.16%)|INV(10.53%)	PLD3	GH19I040037|GH19I040054|GH19I040085|GH19I040081|GH19I040119|GH19I040139|GH19I040143|GH19I040147|GH19I040165|GH19I040166|GH19I040164|GH19I040162|GH19I040161|GH19I040159|GH19I040190|GH19I040209|GH19I040221|GH19I040220|GH19I040219|GH19I040217|GH19I040218|GH19I040231|GH19I040224|GH19I040229|GH19I040223|GH19I040225|GH19I040244|GH19I040243|GH19I040241|GH19I040252|GH19I040262|GH19I040267|GH19I040263|GH1…
247	p19.40.1	chr19:41160000-41590000	18.8119	DUP	BND(10.53%)|DEL(42.11%)|DUP(52.63%)|INV(5.263%)	AXL,EXOSC5,BCKDHA	GH19I041157|GH19I041161|GH19I041165|GH19I041162|GH19I041183|GH19I041186|GH19I041192|GH19I041204|GH19I041195|GH19I041206|GH19I041231|GH19I041229|GH19I041261|GH19I041278|GH19I041293|GH19I041290|GH19I041292|GH19I041288|GH19I041330|GH19I041334|GH19I041321|GH19I041339|GH19I041341|GH19I041343|GH19I041344|GH19I041362|GH19I041356|GH19I041366|GH19I041355|GH19I041379|GH19I041377|GH19I041376|GH19I041373|GH1…
248	p2.288.2	chr2:208530000-208990000	18.8119	DEL	BND(10.53%)|DEL(68.42%)|DUP(52.63%)	MAP2	GH02I208541|GH02I208594|GH02I208595|GH02I208608|GH02I208609|GH02I208638|GH02I208906|GH02I208929|GH02I208984|GH02I208983|GH02I208985
249	p2.33.1	chr2:25350000-25480000	18.8119	DEL	DEL(73.68%)|DUP(63.16%)|INV(5.263%)	RAB10	GH02I025349|GH02I025371|GH02I025376|GH02I025373|GH02I025378|GH02I025399|GH02I025401|GH02I025423|GH02I025416|GH02I025431|GH02I025453|GH02I025445|GH02I025410|GH02I025361
250	p3.17.1	chr3:15660000-15820000	18.8119	DEL	BND(26.32%)|DEL(57.89%)|DUP(36.84%)|INS(5.263%)|INV(5.263%)	ANKRD28,MIR3134	GH03I015662|GH03I015661|GH03I015667|GH03I015671|GH03I015682|GH03I015683|GH03I015708|GH03I015738|GH03I015741|GH03I015756|GH03I015757|GH03I015752|GH03I015767|GH03I015772|GH03I015778|GH03I015779|GH03I015786|GH03I015780|GH03I015785|GH03I015803|GH03I015816|GH03I015812|GH03I015809|GH03I015792
251	p6.83.1	chr6:56760000-56980000	18.8119	DUP	BND(5.263%)|DEL(52.63%)|DUP(63.16%)|INV(10.53%)	KIAA1586	GH06I056760|GH06I056763|GH06I056765|GH06I056785|GH06I056771|GH06I056786|GH06I056775|GH06I056797|GH06I056789|GH06I056795|GH06I056794|GH06I056814|GH06I056815|GH06I056827|GH06I056832|GH06I056847|GH06I056844|GH06I056838|GH06I056859|GH06I056876|GH06I056898|GH06I056889|GH06I056897|GH06I056901|GH06I056910|GH06I056904|GH06I056914|GH06I056909|GH06I056934|GH06I056937|GH06I056946|GH06I056949|GH06I056951|GH0…
252	p7.167.1	chr7:141480000-141850000	18.8119	DEL	BND(5.263%)|DEL(57.89%)|DUP(52.63%)|INS(5.263%)|INV(15.79%)	TMEM178B,AGK	GH07I141511|GH07I141533|GH07I141550|GH07I141544|GH07I141564|GH07I141583|GH07I141593|GH07I141609|GH07I141634|GH07I141649|GH07I141654|GH07I141662|GH07I141659|GH07I141657|GH07I141673|GH07I141698|GH07I141695|GH07I141700|GH07I141712|GH07I141705|GH07I141764|GH07I141778|GH07I141792|GH07I141790|GH07I141801|GH07I141812|GH07I141841|GH07I141840|GH07I141671|GH07I141736|GH07I141685|GH07I141557
253	pX.3.1	chrX:11850000-12010000	18.8119	BND	BND(63.16%)|DEL(26.32%)|DUP(47.37%)	ARHGAP6	GH0XI011890|GH0XI011898|GH0XI011951|GH0XI011968|GH0XI012007
254	p10.24.1	chr10:28470000-28630000	17.8218	DEL	DEL(83.33%)|DUP(55.56%)	MPP7	GH10I028478|GH10I028499|GH10I028494|GH10I028503|GH10I028502|GH10I028496|GH10I028518|GH10I028535|GH10I028529|GH10I028531|GH10I028545|GH10I028541|GH10I028553|GH10I028550|GH10I028569|GH10I028563|GH10I028558|GH10I028577|GH10I028581|GH10I028584|GH10I028587|GH10I028579|GH10I028601|GH10I028592|GH10I028594|GH10I028614|GH10I028617|GH10I028628|GH10I028491|GH10I028604
255	p10.32.1	chr10:38070000-38230000	17.8218	DEL	BND(5.556%)|DEL(77.78%)|DUP(66.67%)	ZNF37A	GH10I038093|GH10I038129|GH10I038201
256	p12.20.1	chr12:18600000-19000000	17.8218	DEL	BND(27.78%)|DEL(61.11%)|DUP(22.22%)|INS(5.556%)	PLEKHA5	GH12I018643|GH12I018675|GH12I018689|GH12I018681|GH12I018683|GH12I018700|GH12I018697|GH12I018702|GH12I018723|GH12I018719|GH12I018739|GH12I018738|GH12I018747|GH12I018749|GH12I018751|GH12I018798|GH12I018822|GH12I018824|GH12I018817|GH12I018811|GH12I018823|GH12I018865|GH12I018864|GH12I018888|GH12I018896|GH12I018919|GH12I018970|GH12I018971|GH12I018997|GH12I018906
257	p12.59.1	chr12:56100000-56290000	17.8218	DEL|DUP	BND(5.556%)|DEL(55.56%)|DUP(55.56%)	CS	GH12I056102|GH12I056110|GH12I056099|GH12I056123|GH12I056124|GH12I056141|GH12I056143|GH12I056146|GH12I056163|GH12I056151|GH12I056150|GH12I056156|GH12I056187|GH12I056186|GH12I056192|GH12I056198|GH12I056204|GH12I056206|GH12I056220|GH12I056217|GH12I056242|GH12I056255|GH12I056270|GH12I056266|GH12I056114|GH12I056196|GH12I056260|GH12I056229
258	p15.30.1	chr15:50100000-50380000	17.8218	DEL	BND(16.67%)|DEL(66.67%)|DUP(50%)|INS(5.556%)	SLC27A2	GH15I050115|GH15I050107|GH15I050116|GH15I050124|GH15I050128|GH15I050145|GH15I050148|GH15I050162|GH15I050164|GH15I050209|GH15I050226|GH15I050247|GH15I050259|GH15I050265|GH15I050257|GH15I050266|GH15I050258|GH15I050256|GH15I050250|GH15I050277|GH15I050316|GH15I050341|GH15I050335|GH15I050343|GH15I050349|GH15I050358|GH15I050118|GH15I050165|GH15I050181|GH15I050133
259	p4.196.1	chr4:165810000-165970000	17.8218	DEL|DUP	DEL(55.56%)|DUP(55.56%)|INV(5.556%)	TLL1	GH04I165814|GH04I165865|GH04I165872|GH04I165904|GH04I165965|GH04I165966
260	p4.59.1	chr4:54810000-55090000	17.8218	DEL	BND(33.33%)|DEL(77.78%)|DUP(50%)|INV(5.556%)	KDR	GH04I054818|GH04I054902|GH04I054914|GH04I054929|GH04I054945|GH04I054940|GH04I054957|GH04I054985|GH04I055032|GH04I055067|GH04I055078|GH04I055073
261	p6.207.1	chr6:143730000-144010000	17.8218	DEL	DEL(66.67%)|DUP(61.11%)|INV(5.556%)	PHACTR2	GH06I143732|GH06I143751|GH06I143741|GH06I143759|GH06I143754|GH06I143774|GH06I143773|GH06I143775|GH06I143782|GH06I143807|GH06I143810|GH06I143813|GH06I143802|GH06I143822|GH06I143837|GH06I143842|GH06I143862|GH06I143871|GH06I143895|GH06I143894|GH06I143900|GH06I143940|GH06I143942|GH06I143936|GH06I143952|GH06I143957|GH06I143958|GH06I143977|GH06I143980|GH06I143975|GH06I144005|GH06I143880|GH06I143949|GH0…
262	p6.57.1	chr6:34170000-34480000	17.8218	DEL	BND(16.67%)|DEL(61.11%)|DUP(55.56%)|INV(5.556%)	RPS10,RPS10-NUDT3,NUDT3	GH06I034181|GH06I034189|GH06I034180|GH06I034195|GH06I034200|GH06I034202|GH06I034223|GH06I034232|GH06I034230|GH06I034226|GH06I034263|GH06I034271|GH06I034284|GH06I034281|GH06I034278|GH06I034288|GH06I034276|GH06I034286|GH06I034292|GH06I034305|GH06I034299|GH06I034298|GH06I034294|GH06I034314|GH06I034331|GH06I034332|GH06I034337|GH06I034346|GH06I034340|GH06I034350|GH06I034352|GH06I034365|GH06I034359|GH0…
263	p7.171.1	chr7:143040000-143470000	17.8218	DEL	BND(5.556%)|DEL(66.67%)|DUP(55.56%)	CASP2	GH07I143042|GH07I143098|GH07I143126|GH07I143120|GH07I143132|GH07I143205|GH07I143210|GH07I143215|GH07I143227|GH07I143222|GH07I143221|GH07I143239|GH07I143237|GH07I143245|GH07I143229|GH07I143238|GH07I143243|GH07I143252|GH07I143255|GH07I143258|GH07I143248|GH07I143256|GH07I143262|GH07I143267|GH07I143261|GH07I143278|GH07I143290|GH07I143282|GH07I143292|GH07I143299|GH07I143301|GH07I143295|GH07I143305|GH0…
264	p10.115.1	chr10:116220000-116500000	16.8317	DEL	BND(17.65%)|DEL(64.71%)|DUP(47.06%)|INV(11.76%)	ABLIM1	GH10I116242|GH10I116240|GH10I116253|GH10I116254|GH10I116269|GH10I116278|GH10I116296|GH10I116324|GH10I116398|GH10I116417|GH10I116421|GH10I116434|GH10I116426|GH10I116437|GH10I116452|GH10I116453|GH10I116465|GH10I116470|GH10I116475|GH10I116487|GH10I116440
265	p11.144.2	chr11:118830000-118930000	16.8317	DEL	BND(5.882%)|DEL(76.47%)|DUP(47.06%)|INV(5.882%)	BCL9L	GH11I118845|GH11I118841|GH11I118834|GH11I118838|GH11I118852|GH11I118868|GH11I118873|GH11I118872|GH11I118880|GH11I118874|GH11I118886|GH11I118897|GH11I118898|GH11I118891|GH11I118882|GH11I118899|GH11I118904|GH11I118903|GH11I118906
266	p13.89.1	chr13:99720000-100030000	16.8317	DEL	DEL(76.47%)|DUP(47.06%)|INV(5.882%)	ZIC2	GH13I099726|GH13I099720|GH13I099721|GH13I099728|GH13I099723|GH13I099724|GH13I099731|GH13I099744|GH13I099743|GH13I099742|GH13I099733|GH13I099749|GH13I099746|GH13I099750|GH13I099766|GH13I099792|GH13I099793|GH13I099810|GH13I099800|GH13I099796|GH13I099797|GH13I099818|GH13I099851|GH13I099859|GH13I099871|GH13I099861|GH13I099892|GH13I099900|GH13I099908|GH13I099895|GH13I099916|GH13I099911|GH13I099948|GH1…
267	p17.54.1	chr17:42930000-43240000	16.8317	DUP	BND(11.76%)|DEL(52.94%)|DUP(58.82%)|INV(29.41%)	TMEM106A,RPL27,VAT1	GH17I042937|GH17I042953|GH17I042963|GH17I042984|GH17I042982|GH17I042979|GH17I042997|GH17I043003|GH17I043006|GH17I043010|GH17I043018|GH17I043014|GH17I043026|GH17I043027|GH17I043033|GH17I043041|GH17I043068|GH17I043079|GH17I043084|GH17I043094|GH17I043117|GH17I043113|GH17I043128|GH17I043124|GH17I043167|GH17I043174|GH17I043215|GH17I043210|GH17I043233|GH17I043231|GH17I043241|GH17I043239|GH17I043024|GH1…
268	p19.44.1	chr19:44850000-45100000	16.8317	DUP	BND(5.882%)|DEL(41.18%)|DUP(47.06%)|INV(11.76%)	APOC1,APOC2,APOC4-APOC2,APOE	GH19I044844|GH19I044874|GH19I044866|GH19I044873|GH19I044868|GH19I044878|GH19I044903|GH19I044909|GH19I044934|GH19I044951|GH19I044948|GH19I044945|GH19I044943|GH19I044942|GH19I044953|GH19I044960|GH19I044989|GH19I045001|GH19I045000|GH19I045019|GH19I045015|GH19I045049|GH19I045044|GH19I045050|GH19I045054|GH19I045066|GH19I045058|GH19I045069|GH19I045070|GH19I045074|GH19I045078|GH19I045081|GH19I045089|GH1…
269	p20.26.1	chr20:41040000-43690000	16.8317	DEL	BND(5.882%)|DEL(58.82%)|DUP(52.94%)|INV(29.41%)	TOP1	GH20I041037|GH20I041040|GH20I041046|GH20I041055|GH20I041054|GH20I041045|GH20I041071|GH20I041075|GH20I041086|GH20I041078|GH20I041098|GH20I041095|GH20I041091|GH20I041110|GH20I041117|GH20I041116|GH20I041135|GH20I041133|GH20I041124|GH20I041144|GH20I041143|GH20I041170|GH20I041163|GH20I041161|GH20I041168|GH20I041179|GH20I041183|GH20I041191|GH20I041200|GH20I041197|GH20I041219|GH20I041212|GH20I041217|GH2…
270	p4.201.1	chr4:169590000-169750000	16.8317	DEL	BND(5.882%)|DEL(70.59%)|DUP(41.18%)|INV(5.882%)	CLCN3	GH04I169606|GH04I169604|GH04I169618|GH04I169615|GH04I169619|GH04I169610|GH04I169626|GH04I169631|GH04I169627|GH04I169649|GH04I169640|GH04I169665|GH04I169656
271	p6.205.1	chr6:142770000-142930000	16.8317	DEL	DEL(76.47%)|DUP(58.82%)	HIVEP2	GH06I142783|GH06I142773|GH06I142796|GH06I142797|GH06I142810|GH06I142806|GH06I142818|GH06I142829|GH06I142832|GH06I142830|GH06I142824|GH06I142826|GH06I142837|GH06I142860|GH06I142871|GH06I142878|GH06I142881|GH06I142874|GH06I142891|GH06I142899|GH06I142911|GH06I142909|GH06I142906|GH06I142901|GH06I142925|GH06I142917|GH06I142841|GH06I142801|GH06I142819|GH06I142834|GH06I142900|GH06I142883|GH06I142866
272	p6.228.1	chr6:159420000-159790000	16.8317	DEL|DUP	BND(11.76%)|DEL(47.06%)|DUP(47.06%)|INV(17.65%)	MRPL18	GH06I159430|GH06I159427|GH06I159429|GH06I159440|GH06I159439|GH06I159446|GH06I159436|GH06I159443|GH06I159450|GH06I159456|GH06I159473|GH06I159469|GH06I159490|GH06I159492|GH06I159505|GH06I159529|GH06I159535|GH06I159533|GH06I159536|GH06I159557|GH06I159572|GH06I159593|GH06I159601|GH06I159609|GH06I159628|GH06I159642|GH06I159630|GH06I159654|GH06I159679|GH06I159683|GH06I159678|GH06I159684|GH06I159689|GH0…
273	p6.54.1	chr6:33180000-33340000	16.8317	DEL	BND(5.882%)|DEL(70.59%)|DUP(47.06%)|INV(5.882%)	RPS18	GH06I033183|GH06I033203|GH06I033197|GH06I033198|GH06I033212|GH06I033247|GH06I033259|GH06I033279|GH06I033287|GH06I033296|GH06I033311|GH06I033270|GH06I033191
274	p6.65.1	chr6:41760000-41920000	16.8317	DUP	BND(5.882%)|DEL(52.94%)|DUP(70.59%)	MED20	GH06I041760|GH06I041766|GH06I041776|GH06I041784|GH06I041825|GH06I041845|GH06I041871|GH06I041878|GH06I041894|GH06I041902|GH06I041919|GH06I041916|GH06I041779
275	p1.258.1	chr1:225990000-226150000	15.8416	DEL	BND(18.75%)|DEL(56.25%)|DUP(43.75%)|INV(12.5%)	SDE2	GH01I225990|GH01I226021|GH01I226027|GH01I226032|GH01I226042|GH01I226045|GH01I226060|GH01I226075|GH01I226097|GH01I226107|GH01I226108|GH01I226100|GH01I226109|GH01I226117|GH01I226129|GH01I226126|GH01I226121|GH01I226136|GH01I226149|GH01I226033|GH01I225995|GH01I226082|GH01I226131|GH01I226143
276	p10.17.1	chr10:23010000-23170000	15.8416	DEL	BND(12.5%)|DEL(68.75%)|DUP(50%)	MSRB2	GH10I023015|GH10I023016|GH10I023046|GH10I023054|GH10I023068|GH10I023062|GH10I023060|GH10I023081|GH10I023099|GH10I023094|GH10I023158|GH10I023051
277	p12.120.1	chr12:112320000-112600000	15.8416	DUP	BND(18.75%)|DEL(31.25%)|DUP(37.5%)|INV(12.5%)	MIR6861,HECTD4	GH12I112321|GH12I112352|GH12I112350|GH12I112347|GH12I112345|GH12I112351|GH12I112372|GH12I112386|GH12I112380|GH12I112407|GH12I112413|GH12I112422|GH12I112417|GH12I112411|GH12I112412|GH12I112446|GH12I112470|GH12I112537|GH12I112558|GH12I112584|GH12I112578|GH12I112597|GH12I112599
278	p12.48.1	chr12:47610000-47770000	15.8416	DEL|DUP	BND(12.5%)|DEL(50%)|DUP(50%)|INV(18.75%)	RPAP3,SLC48A1	GH12I047610|GH12I047637|GH12I047653|GH12I047651|GH12I047652|GH12I047659|GH12I047704|GH12I047697|GH12I047712|GH12I047713|GH12I047722|GH12I047716|GH12I047723|GH12I047714|GH12I047715|GH12I047721|GH12I047739|GH12I047726|GH12I047733|GH12I047734|GH12I047742|GH12I047728|GH12I047746|GH12I047744|GH12I047743|GH12I047745|GH12I047768|GH12I047762|GH12I047765|GH12I047764|GH12I047763|GH12I047767|GH12I047751|GH1…
279	p12.49.1	chr12:47820000-48010000	15.8416	DEL	BND(12.5%)|DEL(56.25%)|DUP(50%)|INV(6.25%)	TMEM106C	GH12I047831|GH12I047838|GH12I047837|GH12I047841|GH12I047850|GH12I047851|GH12I047852|GH12I047863|GH12I047858|GH12I047869|GH12I047871|GH12I047867|GH12I047876|GH12I047887|GH12I047885|GH12I047881|GH12I047899|GH12I047893|GH12I047891|GH12I047892|GH12I047902|GH12I047895|GH12I047910|GH12I047907|GH12I047911|GH12I047934|GH12I047953|GH12I047942|GH12I047954|GH12I047948|GH12I047946|GH12I047945|GH12I047941|GH1…
280	p12.50.1	chr12:48000000-48220000	15.8416	DEL	BND(12.5%)|DEL(56.25%)|DUP(50%)|INS(6.25%)|INV(6.25%)	ASB8	GH12I048003|GH12I048004|GH12I048005|GH12I048000|GH12I048023|GH12I048022|GH12I048029|GH12I048030|GH12I048024|GH12I048031|GH12I048026|GH12I048021|GH12I048040|GH12I048067|GH12I048104|GH12I048132|GH12I048123|GH12I048122|GH12I048121|GH12I048142|GH12I048149|GH12I048148|GH12I048165|GH12I048164|GH12I048156|GH12I048162|GH12I048160|GH12I048184|GH12I048182|GH12I048175|GH12I048189|GH12I048196|GH12I048186|GH1…
281	p15.19.1	chr15:41100000-41290000	15.8416	DEL	BND(12.5%)|DEL(68.75%)|DUP(50%)|INV(6.25%)	OIP5-AS1	GH15I041104|GH15I041114|GH15I041139|GH15I041150|GH15I041163|GH15I041175|GH15I041184|GH15I041190|GH15I041207|GH15I041230|GH15I041232|GH15I041240|GH15I041248|GH15I041258|GH15I041259|GH15I041255|GH15I041263|GH15I041276|GH15I041282|GH15I041280
282	p15.23.1	chr15:43710000-44110000	15.8416	DEL	BND(6.25%)|DEL(75%)|DUP(56.25%)|INV(6.25%)	PDIA3	GH15I043743|GH15I043745|GH15I043749|GH15I043762|GH15I043769|GH15I043781|GH15I043788|GH15I043808|GH15I043822|GH15I043821|GH15I043873|GH15I043872|GH15I043879|GH15I043882|GH15I043876|GH15I043894|GH15I043905|GH15I043901|GH15I043903|GH15I043899|GH15I043898|GH15I043920|GH15I043922|GH15I043914|GH15I043910|GH15I043923|GH15I043924|GH15I043918|GH15I043909|GH15I043927|GH15I043929|GH15I043930|GH15I043946|GH1…
283	p15.26.1	chr15:48060000-48280000	15.8416	DEL	DEL(81.25%)|DUP(50%)	DUT	GH15I048060|GH15I048061|GH15I048076|GH15I048096|GH15I048112|GH15I048120|GH15I048149|GH15I048143|GH15I048176|GH15I048190|GH15I048206|GH15I048250|GH15I048266|GH15I048084
284	p17.27.1	chr17:18510000-18970000	15.8416	DEL	BND(12.5%)|DEL(43.75%)|DUP(37.5%)|INV(31.25%)	CCDC144B	GH17I018521|GH17I018563|GH17I018568|GH17I018572|GH17I018574|GH17I018624|GH17I018644|GH17I018650|GH17I018672|GH17I018681|GH17I018697|GH17I018717|GH17I018718|GH17I018723|GH17I018712|GH17I018734|GH17I018732|GH17I018739|GH17I018740|GH17I018744|GH17I018780|GH17I018816|GH17I018818|GH17I018858|GH17I018855|GH17I018849|GH17I018865|GH17I018866|GH17I018899|GH17I018918|GH17I018917|GH17I018911|GH17I018919|GH1…
285	p19.23.1	chr19:21180000-21520000	15.8416	DUP	DEL(50%)|DUP(68.75%)|INV(6.25%)	ZNF493,ZNF708,ZNF738	GH19I021196|GH19I021202|GH19I021220|GH19I021256|GH19I021328|GH19I021323|GH19I021322|GH19I021358|GH19I021420|GH19I021438|GH19I021474|GH19I021495|GH19I021482|GH19I021504|GH19I021200|GH19I021314|GH19I021396|GH19I021461
286	p19.28.1	chr19:29700000-30070000	15.8416	DUP	BND(18.75%)|DEL(56.25%)|DUP(68.75%)|INV(25%)	CCNE1	GH19I029699|GH19I029707|GH19I029711|GH19I029705|GH19I029704|GH19I029723|GH19I029722|GH19I029721|GH19I029730|GH19I029759|GH19I029775|GH19I029771|GH19I029774|GH19I029780|GH19I029798|GH19I029804|GH19I029810|GH19I029814|GH19I029830|GH19I029835|GH19I029849|GH19I029836|GH19I029840|GH19I029848|GH19I029858|GH19I029882|GH19I029879|GH19I029881|GH19I029870|GH19I029886|GH19I029888|GH19I029893|GH19I029887|GH1…
287	p3.232.1	chr3:188310000-188470000	15.8416	DUP	BND(6.25%)|DEL(37.5%)|DUP(62.5%)|INV(6.25%)	MIR28	GH03I188317|GH03I188316|GH03I188330|GH03I188321|GH03I188320|GH03I188324|GH03I188322|GH03I188325|GH03I188344|GH03I188345|GH03I188335|GH03I188339|GH03I188366|GH03I188358|GH03I188365|GH03I188361|GH03I188367|GH03I188379|GH03I188392|GH03I188384|GH03I188387|GH03I188389|GH03I188396|GH03I188399|GH03I188420|GH03I188417|GH03I188427|GH03I188441|GH03I188445|GH03I188437|GH03I188450|GH03I188468|GH03I188318|GH0…
288	p3.9.1	chr3:13230000-13540000	15.8416	DEL	BND(12.5%)|DEL(68.75%)|DUP(37.5%)|INV(12.5%)	NUP210	GH03I013233|GH03I013261|GH03I013263|GH03I013281|GH03I013278|GH03I013301|GH03I013329|GH03I013331|GH03I013334|GH03I013343|GH03I013346|GH03I013344|GH03I013337|GH03I013356|GH03I013361|GH03I013363|GH03I013378|GH03I013399|GH03I013396|GH03I013390|GH03I013395|GH03I013411|GH03I013427|GH03I013430|GH03I013431|GH03I013429|GH03I013455|GH03I013461|GH03I013462|GH03I013477|GH03I013475|GH03I013470|GH03I013481|GH0…
289	p6.35.1	chr6:24630000-24910000	15.8416	DEL	BND(12.5%)|DEL(68.75%)|DUP(43.75%)|INV(12.5%)	GMNN	GH06I024645|GH06I024655|GH06I024657|GH06I024672|GH06I024685|GH06I024683|GH06I024698|GH06I024715|GH06I024716|GH06I024710|GH06I024708|GH06I024749|GH06I024742|GH06I024744|GH06I024766|GH06I024763|GH06I024770|GH06I024773|GH06I024780|GH06I024778|GH06I024803|GH06I024798|GH06I024799|GH06I024802|GH06I024818|GH06I024833|GH06I024834|GH06I024836|GH06I024822|GH06I024829|GH06I024844|GH06I024852|GH06I024849|GH0…
290	p6.46.1	chr6:29640000-29800000	15.8416	DEL	BND(6.25%)|DEL(68.75%)|DUP(56.25%)|INV(6.25%)	GABBR1,HLA-F	GH06I029648|GH06I029651|GH06I029657|GH06I029660|GH06I029665|GH06I029672|GH06I029685|GH06I029676|GH06I029702|GH06I029708|GH06I029705|GH06I029728|GH06I029722|GH06I029730|GH06I029747|GH06I029738|GH06I029762|GH06I029757|GH06I029796|GH06I029797|GH06I029789|GH06I029751
291	p7.15.1	chr7:20550000-20710000	15.8416	DEL	DEL(75%)|DUP(68.75%)|INS(6.25%)|INV(6.25%)	RPL23P8	GH07I020577|GH07I020598|GH07I020595|GH07I020619|GH07I020648|GH07I020647|GH07I020561
292	p7.18.1	chr7:23160000-23350000	15.8416	DEL|DUP	BND(6.25%)|DEL(75%)|DUP(75%)|INV(6.25%)	GPNMB	GH07I023210|GH07I023205|GH07I023234|GH07I023246|GH07I023243|GH07I023242|GH07I023262|GH07I023249|GH07I023250|GH07I023277|GH07I023272|GH07I023290|GH07I023291|GH07I023308|GH07I023319|GH07I023332|GH07I023181|GH07I023297|GH07I023345
293	p7.20.1	chr7:24540000-24730000	15.8416	DEL|DUP	DEL(75%)|DUP(75%)|INV(6.25%)	NFE2L3	GH07I024572|GH07I024587|GH07I024580|GH07I024596|GH07I024595|GH07I024609|GH07I024653|GH07I024665|GH07I024668|GH07I024701|GH07I024700|GH07I024721|GH07I024723|GH07I024718|GH07I024722|GH07I024707|GH07I024715|GH07I024725|GH07I024728|GH07I024575
294	p9.116.1	chr9:110160000-110350000	15.8416	DUP	BND(25%)|DEL(37.5%)|DUP(56.25%)	PALM2-AKAP2,AKAP2	GH09I110159|GH09I110174|GH09I110179|GH09I110173|GH09I110172|GH09I110183|GH09I110182|GH09I110184|GH09I110191|GH09I110187|GH09I110210|GH09I110212|GH09I110202|GH09I110209|GH09I110216|GH09I110218|GH09I110217|GH09I110220|GH09I110241|GH09I110242|GH09I110249|GH09I110250|GH09I110260|GH09I110264|GH09I110266|GH09I110281|GH09I110286|GH09I110316|GH09I110334|GH09I110329|GH09I110337|GH09I110164|GH09I110197|GH0…
295	p9.20.1	chr9:18960000-19270000	15.8416	DEL	BND(6.25%)|DEL(81.25%)|DUP(37.5%)|INV(6.25%)	RRAGA	GH09I018968|GH09I018975|GH09I019014|GH09I019013|GH09I019034|GH09I019033|GH09I019028|GH09I019048|GH09I019101|GH09I019115|GH09I019114|GH09I019111|GH09I019123|GH09I019137|GH09I019145|GH09I019142|GH09I019143|GH09I019147|GH09I019158|GH09I019166|GH09I019156|GH09I019171|GH09I019173|GH09I019192|GH09I019209|GH09I019208|GH09I019229|GH09I019223|GH09I019236|GH09I019118|GH09I019086|GH09I019150|GH09I019201|GH0…
296	pX.113.1	chrX:107760000-108100000	15.8416	DEL	BND(6.25%)|DEL(62.5%)|DUP(56.25%)|INV(6.25%)	ATG4A	GH0XI107773|GH0XI107766|GH0XI107760|GH0XI107763|GH0XI107778|GH0XI107774|GH0XI107825|GH0XI107935|GH0XI107928|GH0XI107982|GH0XI107979|GH0XI107978|GH0XI108000|GH0XI108017|GH0XI108044|GH0XI108070|GH0XI108071|GH0XI108072|GH0XI108089|GH0XI108088|GH0XI108033
